# Supplementary material for: Antimicrobial resistance status of Enterococcus from Australian cattle populations at slaughter
Source: PLoS One. 2017 May 18;12(5):e0177728. doi: 10.1371/journal.pone.0177728 (PMC5436749; doi:10.1371/journal.pone.0177728)
Supplement: S1 File — (XLSX) [file pone.0177728.s001.xlsx]

## Sheet: Enterococcus master
iso	var	id	a_num	feed_sort	samp_window	m_amp	m_chl	m_dap	m_ery	m_flv	m_gen	m_kan	m_lin	m_lzd	m_pen	m_str	m_tei	m_tet	m_tgc	m_van	m_vir	r_amp	r_chl	r_dap	r_ery	r_flv	r_gen	r_kan	r_lin	r_lzd	r_pen	r_str	r_tei	r_tet	r_tgc	r_van	r_vir	r_total
PSENT 3	A	Faecalis	0003	grain	1	<= 0.5	= 4	= 4	<= 0.25	= 32	<= 32	<= 128	= 16	= 2	= 1	<= 256	<= 0.12	<= 2	= 0.03	= 0.5	NA	0	0	0	0	1	0	0	1	0	0	0	0	0	0	0	NA	2
PSENT 10	A	Faecalis	0010	grass	1	= 1	= 8	= 2	= 2	<= 1	<= 32	<= 128	> 32	= 2	= 2	<= 256	= 0.25	<= 2	= 0.5	= 2	NA	0	0	0	0	0	0	0	1	0	0	0	0	0	1	0	NA	2
PSENT 15	A	Enterococcus spp.	0015	dairy	1	= 1	= 4	= 2	<= 0.25	> 32	<= 32	<= 128	= 32	= 2	= 2	<= 256	<= 0.12	> 16	= 0.03	= 0.5	<= 1	0	0	0	0	1	0	0	1	0	0	0	0	1	0	0	0	3
PSENT 17	A	Enterococcus spp.	0017	dairy	1	= 1	= 4	= 1	> 8	> 32	<= 32	<= 128	> 32	= 2	= 4	<= 256	<= 0.12	= 16	= 0.06	= 2	<= 1	0	0	0	1	1	0	0	1	0	0	0	0	1	0	0	0	4
PSENT 19	A	Faecium	0019	grass	1	= 1	= 8	= 2	= 1	> 32	<= 32	<= 128	= 16	= 2	= 1	<= 256	= 0.5	<= 2	= 0.06	= 2	<= 1	0	0	0	0	1	0	0	1	0	0	0	0	0	0	0	0	2
PSENT 20	A	Enterococcus spp.	0020	grass	1	= 1	= 4	= 1	<= 0.25	> 32	<= 32	<= 128	= 16	= 2	= 2	<= 256	= 0.25	<= 2	= 0.03	= 1	<= 1	0	0	0	0	1	0	0	1	0	0	0	0	0	0	0	0	2
PSENT 24	A	Faecium	0024	grass	1	<= 0.5	= 8	= 2	= 4	> 32	<= 32	<= 128	= 32	= 2	= 1	<= 256	<= 0.12	<= 2	= 0.03	= 0.5	<= 1	0	0	0	0	1	0	0	1	0	0	0	0	0	0	0	0	2
PSENT 25	A	Faecium	0025	grass	1	= 1	= 8	= 2	= 0.5	> 32	<= 32	<= 128	= 16	= 2	<= 0.5	<= 256	= 0.25	<= 2	= 0.03	= 2	<= 1	0	0	0	0	1	0	0	1	0	0	0	0	0	0	0	0	2
PSENT 30	A	Enterococcus spp.	0030	grass	1	= 2	= 8	= 2	= 4	<= 1	<= 32	<= 128	= 32	= 2	= 4	<= 256	= 0.25	<= 2	= 0.06	= 1	= 2	0	0	0	0	0	0	0	1	0	0	0	0	0	0	0	0	1
PSENT 32	A	Enterococcus spp.	0032	grass	1	= 1	= 4	= 1	<= 0.25	> 32	<= 32	<= 128	= 32	= 2	= 1	<= 256	= 0.5	<= 2	= 0.06	= 0.5	<= 1	0	0	0	0	1	0	0	1	0	0	0	0	0	0	0	0	2
PSENT 34	A	Enterococcus spp.	0034	grass	1	= 2	= 8	> 4	= 2	> 32	<= 32	= 1024	<= 1	= 4	= 8	<= 256	= 0.5	<= 2	= 0.06	= 1	<= 1	0	0	1	0	1	0	1	0	0	0	0	0	0	0	0	0	3
PSENT 42	A	Enterococcus spp.	0042	grass	1	= 1	= 4	= 1	<= 0.25	> 32	<= 32	<= 128	= 16	= 2	= 4	<= 256	<= 0.12	<= 2	= 0.03	= 1	<= 1	0	0	0	0	1	0	0	1	0	0	0	0	0	0	0	0	2
PSENT 43	A	Enterococcus spp.	0043	grass	1	= 1	= 4	= 1	<= 0.25	> 32	<= 32	<= 128	= 16	= 1	= 2	<= 256	= 0.25	<= 2	= 0.03	= 4	<= 1	0	0	0	0	1	0	0	1	0	0	0	0	0	0	0	0	2
PSENT 44	A	Enterococcus spp.	0044	grass	1	= 2	= 8	= 2	= 1	<= 1	<= 32	<= 128	= 32	= 2	= 4	<= 256	= 0.25	<= 2	= 0.06	= 2	<= 1	0	0	0	0	0	0	0	1	0	0	0	0	0	0	0	0	1
PSENT 45	A	Faecium	0045	grass	1	<= 0.5	= 8	= 2	<= 0.25	> 32	<= 32	<= 128	= 16	= 2	<= 0.5	<= 256	= 0.25	<= 2	= 0.06	= 2	<= 1	0	0	0	0	1	0	0	1	0	0	0	0	0	0	0	0	2
PSENT 46	A	Enterococcus spp.	0046	grass	1	= 2	= 8	= 2	= 1	<= 1	<= 32	<= 128	= 32	= 2	= 1	<= 256	= 0.25	<= 2	= 0.03	= 1	= 4	0	0	0	0	0	0	0	1	0	0	0	0	0	0	0	0	1
PSENT 47	A	Enterococcus spp.	0047	grass	1	= 1	= 4	= 2	<= 0.25	> 32	<= 32	<= 128	= 32	= 2	= 1	<= 256	= 0.25	> 16	= 0.06	= 0.5	<= 1	0	0	0	0	1	0	0	1	0	0	0	0	1	0	0	0	3
PSENT 49	A	Enterococcus spp.	0049	grass	1	= 1	= 4	= 1	<= 0.25	> 32	<= 32	<= 128	<= 1	= 2	= 2	<= 256	<= 0.12	<= 2	= 0.03	= 2	<= 1	0	0	0	0	1	0	0	0	0	0	0	0	0	0	0	0	1
PSENT 50	A	Enterococcus spp.	0050	grain	1	= 2	= 8	> 4	= 2	> 32	<= 32	<= 128	<= 1	= 4	= 8	<= 256	= 0.5	<= 2	= 0.06	= 0.5	<= 1	0	0	1	0	1	0	0	0	0	0	0	0	0	0	0	0	2
PSENT 54	A	Faecium	0054	grass	1	<= 0.5	= 8	= 2	= 4	> 32	<= 32	<= 128	> 32	= 2	= 1	<= 256	= 0.5	> 16	= 0.06	= 4	= 2	0	0	0	0	1	0	0	1	0	0	0	0	1	0	0	0	3
PSENT 55	A	Enterococcus spp.	0055	grass	1	= 1	= 4	= 1	<= 0.25	> 32	<= 32	<= 128	= 32	= 2	= 2	<= 256	<= 0.12	<= 2	= 0.03	= 1	<= 1	0	0	0	0	1	0	0	1	0	0	0	0	0	0	0	0	2
PSENT 56	A	Enterococcus spp.	0056	grass	1	<= 0.5	= 4	= 4	<= 0.25	= 2	<= 32	<= 128	= 2	= 1	= 1	<= 256	<= 0.12	<= 2	= 0.03	= 1	<= 1	0	0	0	0	0	0	0	0	0	0	0	0	0	0	0	0	0
PSENT 58	A	Enterococcus spp.	0058	grass	1	= 2	= 8	> 4	= 2	> 32	<= 32	= 512	<= 1	= 4	= 8	<= 256	= 0.5	<= 2	= 0.12	= 1	<= 1	0	0	1	0	1	0	0	0	0	0	0	0	0	0	0	0	2
PSENT 60	A	Faecalis	0060	grass	1	= 1	= 8	= 2	<= 0.25	<= 1	<= 32	<= 128	> 32	= 2	= 4	<= 256	= 0.25	<= 2	= 0.06	= 2	NA	0	0	0	0	0	0	0	1	0	0	0	0	0	0	0	NA	1
PSENT 61	A	Enterococcus spp.	0061	grass	1	= 2	= 4	= 1	<= 0.25	> 32	<= 32	<= 128	= 32	= 2	= 8	<= 256	= 0.25	= 4	= 0.5	= 1	<= 1	0	0	0	0	1	0	0	1	0	0	0	0	0	1	0	0	3
PSENT 62	A	Faecalis	0062	grass	1	<= 0.5	= 4	= 4	> 8	> 32	<= 32	<= 128	> 32	= 2	= 1	<= 256	<= 0.12	= 8	= 0.03	= 1	NA	0	0	0	1	1	0	0	1	0	0	0	0	0	0	0	NA	3
PSENT 68	A	Enterococcus spp.	0068	grass	1	= 2	= 8	= 2	= 4	> 32	<= 32	<= 128	<= 1	= 2	= 8	<= 256	= 0.5	<= 2	= 0.5	= 0.5	<= 1	0	0	0	0	1	0	0	0	0	0	0	0	0	1	0	0	2
PSENT 69	A	Enterococcus spp.	0069	grass	1	= 2	= 8	= 2	= 4	> 32	<= 32	= 256	= 8	= 2	= 4	<= 256	= 0.5	<= 2	= 0.03	= 0.5	<= 1	0	0	0	0	1	0	0	1	0	0	0	0	0	0	0	0	2
PSENT 70	A	Faecium	0070	grass	1	<= 0.5	= 8	= 2	= 0.5	> 32	<= 32	<= 128	= 16	= 2	= 1	<= 256	= 0.25	<= 2	= 0.06	= 1	<= 1	0	0	0	0	1	0	0	1	0	0	0	0	0	0	0	0	2
PSENT 71	A	Faecium	0071	grass	1	= 1	= 8	= 2	<= 0.25	> 32	<= 32	<= 128	= 32	= 2	= 1	<= 256	<= 0.12	<= 2	= 0.03	= 0.5	<= 1	0	0	0	0	1	0	0	1	0	0	0	0	0	0	0	0	2
PSENT 72	A	Enterococcus spp.	0072	grass	1	= 2	= 8	= 2	= 2	> 32	<= 32	<= 128	<= 1	= 2	= 8	<= 256	= 0.5	<= 2	= 0.03	= 0.5	<= 1	0	0	0	0	1	0	0	0	0	0	0	0	0	0	0	0	1
PSENT 73	A	Enterococcus spp.	0073	grass	1	= 1	= 4	= 2	<= 0.25	> 32	<= 32	<= 128	= 32	= 2	= 2	<= 256	<= 0.12	= 4	= 0.03	= 1	= 16	0	0	0	0	1	0	0	1	0	0	0	0	0	0	0	1	3
PSENT 75	A	Enterococcus spp.	0075	grass	1	= 1	= 4	= 4	<= 0.25	> 32	<= 32	<= 128	= 32	= 2	= 1	<= 256	= 0.25	<= 2	= 0.03	= 0.5	<= 1	0	0	0	0	1	0	0	1	0	0	0	0	0	0	0	0	2
PSENT 79	A	Enterococcus spp.	0079	grass	1	= 2	= 8	= 2	<= 0.25	> 32	<= 32	<= 128	= 16	= 2	= 4	<= 256	= 0.5	<= 2	= 0.03	= 0.5	<= 1	0	0	0	0	1	0	0	1	0	0	0	0	0	0	0	0	2
PSENT 80	A	Faecium	0080	grass	1	<= 0.5	= 8	= 2	= 2	> 32	<= 32	<= 128	= 16	= 2	<= 0.5	<= 256	= 0.5	<= 2	= 0.06	= 4	<= 1	0	0	0	0	1	0	0	1	0	0	0	0	0	0	0	0	2
PSENT 81	A	Enterococcus spp.	0081	grass	1	= 2	= 4	= 1	<= 0.25	> 32	<= 32	<= 128	= 32	= 2	= 4	<= 256	= 0.25	= 4	= 0.03	= 0.5	<= 1	0	0	0	0	1	0	0	1	0	0	0	0	0	0	0	0	2
PSENT 83	A	Enterococcus spp.	0083	grass	1	= 4	= 4	= 1	<= 0.25	> 32	<= 32	<= 128	= 32	= 2	= 8	<= 256	= 0.25	<= 2	= 0.03	= 1	<= 1	0	0	0	0	1	0	0	1	0	0	0	0	0	0	0	0	2
PSENT 85	A	Enterococcus spp.	0085	grass	1	= 1	= 4	= 4	<= 0.25	> 32	<= 32	<= 128	= 32	= 2	= 4	<= 256	= 0.25	<= 2	= 0.06	= 0.5	<= 1	0	0	0	0	1	0	0	1	0	0	0	0	0	0	0	0	2
PSENT 89	A	Faecalis	0089	grass	1	= 1	= 8	= 2	= 2	<= 1	<= 32	<= 128	> 32	= 2	= 4	<= 256	= 0.25	<= 2	= 0.06	= 1	NA	0	0	0	0	0	0	0	1	0	0	0	0	0	0	0	NA	1
PSENT 92	A	Enterococcus spp.	0092	grass	1	<= 0.5	= 4	= 1	= 0.5	<= 1	<= 32	<= 128	= 16	<= 0.5	= 1	<= 256	= 0.25	<= 2	<= 0.016	= 1	<= 1	0	0	0	0	0	0	0	1	0	0	0	0	0	0	0	0	1
PSENT 100	A	Enterococcus spp.	0100	grain	1	= 1	= 8	= 4	<= 0.25	<= 1	<= 32	<= 128	= 32	= 2	= 2	<= 256	= 0.25	<= 2	= 0.06	= 2	= 4	0	0	0	0	0	0	0	1	0	0	0	0	0	0	0	0	1
PSENT 102	A	Enterococcus spp.	0102	grain	1	= 1	= 4	= 2	= 0.5	> 32	<= 32	<= 128	= 16	= 2	= 1	<= 256	<= 0.12	> 16	= 0.03	= 0.5	<= 1	0	0	0	0	1	0	0	1	0	0	0	0	1	0	0	0	3
PSENT 103	A	Faecium	0103	grain	1	= 1	= 8	= 2	<= 0.25	> 32	<= 32	<= 128	= 32	= 2	= 2	<= 256	<= 0.12	<= 2	= 0.06	= 0.5	<= 1	0	0	0	0	1	0	0	1	0	0	0	0	0	0	0	0	2
PSENT 109	A	Enterococcus spp.	0109	grain	1	<= 0.5	= 4	= 1	<= 0.25	> 32	<= 32	<= 128	= 32	= 2	= 1	<= 256	<= 0.12	<= 2	= 0.03	= 0.5	<= 1	0	0	0	0	1	0	0	1	0	0	0	0	0	0	0	0	2
PSENT 110	A	Enterococcus spp.	0110	grain	1	<= 0.5	= 4	= 1	<= 0.25	> 32	<= 32	<= 128	= 32	= 2	= 1	<= 256	<= 0.12	= 8	= 0.03	= 0.5	<= 1	0	0	0	0	1	0	0	1	0	0	0	0	0	0	0	0	2
PSENT 111	A	Enterococcus spp.	0111	grain	1	= 1	= 4	= 2	> 8	> 32	<= 32	<= 128	> 32	= 2	= 4	<= 256	= 0.25	= 16	= 0.03	= 2	<= 1	0	0	0	1	1	0	0	1	0	0	0	0	1	0	0	0	4
PSENT 112	A	Enterococcus spp.	0112	grain	1	<= 0.5	= 4	= 1	<= 0.25	> 32	<= 32	<= 128	= 32	= 2	<= 0.5	<= 256	= 0.25	<= 2	= 0.03	= 1	<= 1	0	0	0	0	1	0	0	1	0	0	0	0	0	0	0	0	2
PSENT 115	A	Enterococcus spp.	0115	grain	1	= 1	= 4	= 2	<= 0.25	> 32	<= 32	<= 128	= 32	= 2	= 4	<= 256	= 0.25	<= 2	= 0.03	= 0.5	<= 1	0	0	0	0	1	0	0	1	0	0	0	0	0	0	0	0	2
PSENT 116	A	Enterococcus spp.	0116	grain	1	<= 0.5	= 8	= 1	= 1	> 32	<= 32	<= 128	= 16	= 2	= 1	<= 256	= 0.5	<= 2	= 0.06	= 4	<= 1	0	0	0	0	1	0	0	1	0	0	0	0	0	0	0	0	2
PSENT 117	A	Enterococcus spp.	0117	grain	1	= 1	= 4	= 2	<= 0.25	> 32	<= 32	<= 128	= 16	= 2	= 4	<= 256	= 0.25	<= 2	= 0.03	= 1	<= 1	0	0	0	0	1	0	0	1	0	0	0	0	0	0	0	0	2
PSENT 118	A	Enterococcus spp.	0118	grain	1	= 1	= 8	= 4	= 2	<= 1	<= 32	<= 128	= 32	= 2	= 1	<= 256	= 0.25	<= 2	= 0.06	= 2	= 4	0	0	0	0	0	0	0	1	0	0	0	0	0	0	0	0	1
PSENT 119	A	Enterococcus spp.	0119	grain	1	<= 0.5	= 4	= 1	= 1	> 32	<= 32	<= 128	= 32	= 2	= 1	<= 256	= 0.5	= 8	= 0.06	= 2	<= 1	0	0	0	0	1	0	0	1	0	0	0	0	0	0	0	0	2
PSENT 121	A	Faecium	0121	grain	1	= 1	= 4	= 1	<= 0.25	> 32	<= 32	<= 128	= 32	= 2	= 2	<= 256	<= 0.12	<= 2	= 0.06	= 1	= 2	0	0	0	0	1	0	0	1	0	0	0	0	0	0	0	0	2
PSENT 122	A	Faecium	0122	grain	1	<= 0.5	= 8	= 2	= 2	> 32	<= 32	<= 128	= 16	= 2	= 1	<= 256	= 0.5	<= 2	= 0.06	= 4	<= 1	0	0	0	0	1	0	0	1	0	0	0	0	0	0	0	0	2
PSENT 123	A	Enterococcus spp.	0123	grain	1	<= 0.5	= 8	= 1	= 0.5	> 32	<= 32	<= 128	= 16	= 2	= 1	<= 256	= 0.5	<= 2	= 0.12	= 4	<= 1	0	0	0	0	1	0	0	1	0	0	0	0	0	0	0	0	2
PSENT 124	A	Faecalis	0124		1	= 1	= 8	= 2	= 1	<= 1	<= 32	<= 128	= 32	= 2	= 2	<= 256	= 0.25	<= 2	= 0.12	= 1	NA	0	0	0	0	0	0	0	1	0	0	0	0	0	0	0	NA	1
PSENT 125	A	Enterococcus spp.	0125		1	= 2	= 8	= 2	= 1	> 32	<= 32	<= 128	<= 1	= 2	= 4	<= 256	= 0.25	<= 2	= 0.03	= 0.5	<= 1	0	0	0	0	1	0	0	0	0	0	0	0	0	0	0	0	1
PSENT 126	A	Enterococcus spp.	0126	dairy	1	<= 0.5	= 8	= 1	= 0.5	> 32	<= 32	<= 128	= 8	= 4	<= 0.5	<= 256	= 1	<= 2	= 0.12	= 2	<= 1	0	0	0	0	1	0	0	1	0	0	0	0	0	0	0	0	2
PSENT 128	A	Enterococcus spp.	0128		1	= 2	= 8	= 2	= 2	> 32	<= 32	<= 128	= 32	= 2	= 4	<= 256	= 0.25	<= 2	= 0.03	= 0.5	<= 1	0	0	0	0	1	0	0	1	0	0	0	0	0	0	0	0	2
PSENT 129	A	Faecium	0129		1	<= 0.5	= 8	= 2	<= 0.25	> 32	<= 32	<= 128	= 16	= 2	= 1	<= 256	<= 0.12	> 16	= 0.06	= 0.5	<= 1	0	0	0	0	1	0	0	1	0	0	0	0	1	0	0	0	3
PSENT 130	A	Enterococcus spp.	0130		1	= 2	= 8	= 2	= 2	> 32	<= 32	<= 128	<= 1	= 2	= 8	<= 256	= 0.5	<= 2	= 0.06	= 0.5	<= 1	0	0	0	0	1	0	0	0	0	0	0	0	0	0	0	0	1
PSENT 131	A	Faecium	0131		1	= 2	= 8	> 4	= 1	<= 1	<= 32	<= 128	> 32	= 2	= 4	<= 256	= 0.25	<= 2	= 0.06	= 2	= 4	0	0	1	0	0	0	0	1	0	0	0	0	0	0	0	0	2
PSENT 132	A	Faecalis	0132		1	= 1	= 8	= 2	= 2	<= 1	<= 32	<= 128	> 32	= 2	= 2	<= 256	= 0.25	<= 2	= 0.12	= 1	NA	0	0	0	0	0	0	0	1	0	0	0	0	0	0	0	NA	1
PSENT 134	A	Enterococcus spp.	0134		1	<= 0.5	= 4	= 1	<= 0.25	> 32	<= 32	<= 128	= 2	= 2	= 1	<= 256	<= 0.12	<= 2	= 0.03	= 0.5	<= 1	0	0	0	0	1	0	0	0	0	0	0	0	0	0	0	0	1
PSENT 135	A	Enterococcus spp.	0135		1	= 2	= 8	= 2	= 1	> 32	<= 32	<= 128	= 8	= 2	= 4	<= 256	= 0.25	<= 2	= 0.03	= 0.5	<= 1	0	0	0	0	1	0	0	1	0	0	0	0	0	0	0	0	2
PSENT 141	A	Enterococcus spp.	0141	grass	1	<= 0.5	= 4	= 1	<= 0.25	> 32	<= 32	<= 128	= 16	= 2	= 1	<= 256	= 0.25	<= 2	= 0.03	= 1	<= 1	0	0	0	0	1	0	0	1	0	0	0	0	0	0	0	0	2
PSENT 142	A	Enterococcus spp.	0142	grass	1	= 1	= 4	= 2	= 8	> 32	= 64	<= 128	> 32	= 1	= 2	<= 256	= 0.5	= 8	= 0.03	= 4	<= 1	0	0	0	1	1	0	0	1	0	0	0	0	0	0	0	0	3
PSENT 145	A	Faecalis	0145	grass	1	<= 0.5	= 4	= 4	<= 0.25	> 32	<= 32	<= 128	= 32	= 2	= 1	<= 256	<= 0.12	<= 2	= 0.03	= 0.5	NA	0	0	0	0	1	0	0	1	0	0	0	0	0	0	0	NA	2
PSENT 146	A	Enterococcus spp.	0146	grass	1	= 2	= 8	= 2	<= 0.25	> 32	<= 32	<= 128	<= 1	= 2	= 8	<= 256	= 0.25	<= 2	= 0.03	= 0.5	<= 1	0	0	0	0	1	0	0	0	0	0	0	0	0	0	0	0	1
PSENT 149	A	Faecium	0149	grass	1	= 1	= 8	= 2	= 2	> 32	<= 32	<= 128	= 16	= 4	= 1	<= 256	= 1	<= 2	= 0.06	= 4	= 2	0	0	0	0	1	0	0	1	0	0	0	0	0	0	0	0	2
PSENT 150	A	Enterococcus spp.	0150	grass	1	<= 0.5	= 4	= 1	<= 0.25	= 4	<= 32	<= 128	= 4	= 2	<= 0.5	<= 256	<= 0.12	<= 2	= 0.03	= 1	<= 1	0	0	0	0	0	0	0	0	0	0	0	0	0	0	0	0	0
PSENT 151	A	Enterococcus spp.	0151	grass	1	= 1	= 8	= 4	= 1	<= 1	<= 32	<= 128	= 32	= 2	= 2	<= 256	= 0.25	<= 2	= 0.06	= 2	= 4	0	0	0	0	0	0	0	1	0	0	0	0	0	0	0	0	1
PSENT 152	A	Enterococcus spp.	0152	grass	1	= 1	= 4	= 2	> 8	> 32	<= 32	<= 128	> 32	= 2	= 1	<= 256	= 0.5	= 16	= 0.03	= 1	<= 1	0	0	0	1	1	0	0	1	0	0	0	0	1	0	0	0	4
PSENT 153	A	Enterococcus spp.	0153	grass	1	= 1	= 4	= 2	<= 0.25	> 32	<= 32	<= 128	= 32	= 2	= 4	<= 256	= 0.25	= 4	= 0.03	= 1	<= 1	0	0	0	0	1	0	0	1	0	0	0	0	0	0	0	0	2
PSENT 155	A	Enterococcus spp.	0155	grass	1	<= 0.5	= 4	= 1	<= 0.25	> 32	<= 32	<= 128	= 16	= 2	= 1	<= 256	<= 0.12	<= 2	= 0.06	= 0.5	<= 1	0	0	0	0	1	0	0	1	0	0	0	0	0	0	0	0	2
PSENT 157	A	Enterococcus spp.	0157	grass	1	<= 0.5	= 8	= 1	<= 0.25	> 32	<= 32	<= 128	= 16	= 2	= 1	<= 256	= 1	<= 2	= 0.06	= 4	<= 1	0	0	0	0	1	0	0	1	0	0	0	0	0	0	0	0	2
PSENT 158	A	Enterococcus spp.	0158	grass	1	<= 0.5	= 4	= 1	<= 0.25	> 32	<= 32	<= 128	= 32	= 2	= 1	<= 256	<= 0.12	<= 2	= 0.06	= 0.5	<= 1	0	0	0	0	1	0	0	1	0	0	0	0	0	0	0	0	2
PSENT 159	A	Enterococcus spp.	0159	grass	1	= 2	= 8	= 2	= 2	> 32	<= 32	<= 128	<= 1	= 2	= 4	<= 256	= 0.25	<= 2	= 0.03	= 0.5	<= 1	0	0	0	0	1	0	0	0	0	0	0	0	0	0	0	0	1
PSENT 162	A	Enterococcus spp.	0162	grass	1	<= 0.5	= 4	= 1	<= 0.25	<= 1	<= 32	<= 128	= 16	= 1	= 1	<= 256	<= 0.12	<= 2	= 0.03	= 1	<= 1	0	0	0	0	0	0	0	1	0	0	0	0	0	0	0	0	1
PSENT 165	A	Enterococcus spp.	0165	grass	1	= 1	= 8	= 4	= 2	= 2	<= 32	<= 128	> 32	= 2	= 4	<= 256	= 0.25	<= 2	= 0.25	= 1	= 4	0	0	0	0	0	0	0	1	0	0	0	0	0	0	0	0	1
PSENT 166	A	Enterococcus spp.	0166	grass	1	<= 0.5	= 4	= 1	<= 0.25	> 32	<= 32	<= 128	<= 1	= 1	<= 0.5	<= 256	<= 0.12	<= 2	= 0.03	= 0.5	<= 1	0	0	0	0	1	0	0	0	0	0	0	0	0	0	0	0	1
PSENT 168	A	Enterococcus spp.	0168	grass	1	= 1	= 4	= 4	<= 0.25	> 32	<= 32	<= 128	= 32	= 2	= 2	<= 256	= 0.25	<= 2	= 0.03	= 1	<= 1	0	0	0	0	1	0	0	1	0	0	0	0	0	0	0	0	2
PSENT 170	A	Enterococcus spp.	0170	grass	1	= 2	= 8	= 2	= 1	> 32	<= 32	<= 128	<= 1	= 4	= 8	<= 256	= 1	<= 2	= 0.03	= 1	<= 1	0	0	0	0	1	0	0	0	0	0	0	0	0	0	0	0	1
PSENT 172	A	Enterococcus spp.	0172	grass	1	<= 0.5	= 4	= 1	<= 0.25	> 32	<= 32	<= 128	= 16	= 2	= 1	<= 256	<= 0.12	<= 2	= 0.03	= 0.5	<= 1	0	0	0	0	1	0	0	1	0	0	0	0	0	0	0	0	2
PSENT 174	A	Enterococcus spp.	0174	grass	1	= 1	= 4	= 2	= 0.5	> 32	<= 32	= 256	> 32	= 2	= 4	<= 256	= 0.5	<= 2	= 0.03	= 4	<= 1	0	0	0	0	1	0	0	1	0	0	0	0	0	0	0	0	2
PSENT 175	A	Enterococcus spp.	0175	grass	1	= 2	= 8	= 2	= 2	> 32	<= 32	<= 128	= 8	= 2	= 8	<= 256	= 0.5	<= 2	= 0.06	= 0.5	<= 1	0	0	0	0	1	0	0	1	0	0	0	0	0	0	0	0	2
PSENT 178	A	Enterococcus spp.	0178	grass	1	<= 0.5	= 4	= 4	<= 0.25	= 16	<= 32	<= 128	= 32	= 2	= 1	<= 256	<= 0.12	<= 2	= 0.03	= 1	<= 1	0	0	0	0	0	0	0	1	0	0	0	0	0	0	0	0	1
PSENT 179	A	Faecium	0179	grass	1	= 1	= 8	= 2	= 0.5	> 32	<= 32	<= 128	= 32	= 2	= 1	<= 256	= 0.25	<= 2	= 0.03	= 4	<= 1	0	0	0	0	1	0	0	1	0	0	0	0	0	0	0	0	2
PSENT 182	A	Enterococcus spp.	0182	grass	1	= 1	= 8	= 4	= 0.5	<= 1	<= 32	<= 128	> 32	= 2	= 4	<= 256	= 0.25	<= 2	= 0.06	= 2	= 4	0	0	0	0	0	0	0	1	0	0	0	0	0	0	0	0	1
PSENT 183	A	Enterococcus spp.	0183	grass	1	= 1	= 8	= 4	= 2	<= 1	<= 32	<= 128	> 32	= 2	= 4	<= 256	= 0.25	<= 2	= 0.06	= 2	= 4	0	0	0	0	0	0	0	1	0	0	0	0	0	0	0	0	1
PSENT 190	A	Enterococcus spp.	0190	grass	1	= 2	= 8	= 2	> 8	> 32	<= 32	<= 128	> 32	= 2	= 4	<= 256	= 0.5	<= 2	= 0.03	= 0.5	<= 1	0	0	0	1	1	0	0	1	0	0	0	0	0	0	0	0	3
PSENT 192	A	Enterococcus spp.	0192	grass	1	= 2	= 8	= 2	= 2	> 32	<= 32	<= 128	= 16	= 2	= 4	<= 256	= 0.25	<= 2	= 0.06	= 2	= 2	0	0	0	0	1	0	0	1	0	0	0	0	0	0	0	0	2
PSENT 193	A	Enterococcus spp.	0193	grass	1	= 1	= 8	= 4	= 0.5	<= 1	<= 32	<= 128	= 32	= 2	= 4	<= 256	= 0.25	<= 2	= 0.12	= 1	= 2	0	0	0	0	0	0	0	1	0	0	0	0	0	0	0	0	1
PSENT 195	A	Enterococcus spp.	0195	grass	1	= 1	= 8	= 4	= 2	> 32	<= 32	<= 128	= 8	= 2	= 4	<= 256	= 0.5	<= 2	= 0.03	= 0.5	<= 1	0	0	0	0	1	0	0	1	0	0	0	0	0	0	0	0	2
PSENT 200	A	Enterococcus spp.	0200	grass	1	= 1	= 4	= 2	= 0.5	> 32	<= 32	<= 128	= 16	= 2	= 1	<= 256	= 0.5	<= 2	= 0.03	= 1	<= 1	0	0	0	0	1	0	0	1	0	0	0	0	0	0	0	0	2
PSENT 201	A	Enterococcus spp.	0201	grass	1	= 1	= 8	= 4	= 2	> 32	<= 32	<= 128	= 32	= 4	= 2	<= 256	= 0.25	<= 2	= 0.03	= 2	<= 1	0	0	0	0	1	0	0	1	0	0	0	0	0	0	0	0	2
PSENT 209	A	Enterococcus spp.	0209	grass	1	= 1	= 8	= 4	= 0.5	> 32	<= 32	<= 128	<= 1	= 2	= 4	<= 256	= 0.25	<= 2	= 0.03	= 0.5	<= 1	0	0	0	0	1	0	0	0	0	0	0	0	0	0	0	0	1
PSENT 210	A	Enterococcus spp.	0210	grass	1	<= 0.5	= 4	= 1	<= 0.25	> 32	<= 32	<= 128	= 32	= 2	= 1	<= 256	<= 0.12	<= 2	<= 0.016	= 0.5	<= 1	0	0	0	0	1	0	0	1	0	0	0	0	0	0	0	0	2
PSENT 212	A	Enterococcus spp.	0212	grass	1	= 1	= 8	= 4	= 1	> 32	<= 32	<= 128	<= 1	= 2	= 8	<= 256	= 0.5	<= 2	= 0.03	= 0.5	<= 1	0	0	0	0	1	0	0	0	0	0	0	0	0	0	0	0	1
PSENT 213	A	Enterococcus spp.	0213	grass	1	= 1	= 8	= 4	= 2	> 32	<= 32	<= 128	= 16	= 2	= 4	<= 256	= 0.25	<= 2	= 0.03	= 0.5	<= 1	0	0	0	0	1	0	0	1	0	0	0	0	0	0	0	0	2
PSENT 214	A	Faecium	0214	grass	1	<= 0.5	= 8	= 2	<= 0.25	> 32	<= 32	<= 128	= 16	= 2	= 1	<= 256	= 0.25	<= 2	= 0.06	= 0.5	<= 1	0	0	0	0	1	0	0	1	0	0	0	0	0	0	0	0	2
PSENT 215	A	Faecalis	0215	grass	1	= 1	= 8	= 2	= 4	<= 1	<= 32	<= 128	= 32	= 2	= 4	<= 256	= 0.25	<= 2	= 0.06	= 1	NA	0	0	0	0	0	0	0	1	0	0	0	0	0	0	0	NA	1
PSENT 220	A	Enterococcus spp.	0220	grass	1	= 1	= 4	= 4	<= 0.25	> 32	<= 32	<= 128	= 8	= 2	= 1	<= 256	= 0.25	<= 2	= 0.06	= 0.5	<= 1	0	0	0	0	1	0	0	1	0	0	0	0	0	0	0	0	2
PSENT 222	A	Enterococcus spp.	0222	grass	1	= 1	= 8	= 4	= 1	> 32	<= 32	<= 128	<= 1	= 2	= 4	<= 256	= 0.25	<= 2	= 0.06	= 0.5	<= 1	0	0	0	0	1	0	0	0	0	0	0	0	0	0	0	0	1
PSENT 226	A	Enterococcus spp.	0226	grass	1	<= 0.5	= 8	> 4	> 8	> 32	<= 32	<= 128	> 32	= 2	= 2	<= 256	<= 0.12	> 16	= 0.03	= 1	<= 1	0	0	1	1	1	0	0	1	0	0	0	0	1	0	0	0	5
PSENT 231	A	Enterococcus spp.	0231	grass	1	= 1	= 8	= 4	= 1	> 32	<= 32	<= 128	<= 1	= 2	= 8	<= 256	= 0.25	<= 2	= 0.06	= 0.5	<= 1	0	0	0	0	1	0	0	0	0	0	0	0	0	0	0	0	1
PSENT 233	A	Enterococcus spp.	0233	grass	1	= 1	= 8	= 4	= 1	> 32	<= 32	<= 128	<= 1	= 2	= 4	<= 256	= 0.5	<= 2	= 0.12	= 1	<= 1	0	0	0	0	1	0	0	0	0	0	0	0	0	0	0	0	1
PSENT 235	A	Enterococcus spp.	0235	grass	1	= 2	= 8	= 2	= 1	> 32	<= 32	<= 128	= 8	= 2	= 8	<= 256	= 0.25	<= 2	= 0.03	= 0.5	<= 1	0	0	0	0	1	0	0	1	0	0	0	0	0	0	0	0	2
PSENT 236	A	Faecium	0236	grass	1	<= 0.5	= 8	= 2	<= 0.25	> 32	<= 32	<= 128	= 16	= 2	= 1	<= 256	= 0.25	<= 2	= 0.06	= 0.5	<= 1	0	0	0	0	1	0	0	1	0	0	0	0	0	0	0	0	2
PSENT 237	A	Enterococcus spp.	0237	grass	1	= 1	= 8	= 4	= 0.5	> 32	<= 32	<= 128	<= 1	= 2	= 4	<= 256	= 0.25	<= 2	= 0.03	= 0.5	<= 1	0	0	0	0	1	0	0	0	0	0	0	0	0	0	0	0	1
PSENT 238	A	Enterococcus spp.	0238	grass	1	= 1	= 4	= 2	<= 0.25	> 32	<= 32	<= 128	> 32	= 2	= 2	<= 256	= 0.25	<= 2	= 0.03	= 2	<= 1	0	0	0	0	1	0	0	1	0	0	0	0	0	0	0	0	2
PSENT 240	A	Enterococcus spp.	0240	grass	1	= 1	= 4	= 4	= 0.5	> 32	<= 32	<= 128	= 32	= 2	= 2	<= 256	= 0.25	<= 2	= 0.03	= 1	<= 1	0	0	0	0	1	0	0	1	0	0	0	0	0	0	0	0	2
PSENT 244	A	Enterococcus spp.	0244	grass	1	= 2	= 8	= 2	= 2	> 32	<= 32	<= 128	= 8	= 2	= 8	<= 256	= 0.5	<= 2	= 0.03	= 0.5	<= 1	0	0	0	0	1	0	0	1	0	0	0	0	0	0	0	0	2
PSENT 246	A	Faecium	0246	grass	1	<= 0.5	= 8	> 4	= 2	> 32	<= 32	<= 128	= 8	= 4	<= 0.5	<= 256	= 0.5	<= 2	= 0.06	= 1	<= 1	0	0	1	0	1	0	0	1	0	0	0	0	0	0	0	0	3
PSENT 247	A	Enterococcus spp.	0247	grass	1	= 2	= 8	= 2	= 2	> 32	<= 32	= 256	= 8	= 2	= 8	<= 256	= 0.25	<= 2	= 0.03	= 0.5	<= 1	0	0	0	0	1	0	0	1	0	0	0	0	0	0	0	0	2
PSENT 248	A	Enterococcus spp.	0248	grass	1	<= 0.5	= 8	> 4	= 2	> 32	<= 32	<= 128	= 16	= 2	= 1	<= 256	= 1	= 4	= 0.06	= 4	<= 1	0	0	1	0	1	0	0	1	0	0	0	0	0	0	0	0	3
PSENT 250	A	Enterococcus spp.	0250	dairy	1	= 1	= 8	= 4	= 4	> 32	<= 32	<= 128	= 4	= 2	= 4	<= 256	= 0.25	<= 2	= 0.03	= 0.5	<= 1	0	0	0	0	1	0	0	0	0	0	0	0	0	0	0	0	1
PSENT 251	A	Faecalis	0251	dairy	1	= 1	= 8	= 2	= 0.5	<= 1	<= 32	<= 128	> 32	= 2	= 4	<= 256	= 0.25	<= 2	= 0.06	= 2	NA	0	0	0	0	0	0	0	1	0	0	0	0	0	0	0	NA	1
PSENT 252	A	Enterococcus spp.	0252	dairy	1	= 2	= 8	= 2	= 2	> 32	<= 32	<= 128	= 4	= 2	= 8	<= 256	= 0.5	<= 2	= 0.12	= 0.5	<= 1	0	0	0	0	1	0	0	0	0	0	0	0	0	0	0	0	1
PSENT 258	A	Enterococcus spp.	0258	dairy	1	= 2	= 8	= 2	= 2	> 32	<= 32	<= 128	<= 1	= 2	= 8	<= 256	= 0.25	<= 2	= 0.03	= 0.5	<= 1	0	0	0	0	1	0	0	0	0	0	0	0	0	0	0	0	1
PSENT 260	A	Enterococcus spp.	0260	dairy	1	= 1	= 8	= 4	= 4	> 32	<= 32	= 256	= 2	= 2	= 1	<= 256	= 0.25	> 16	= 0.06	= 0.5	<= 1	0	0	0	0	1	0	0	0	0	0	0	0	1	0	0	0	2
PSENT 265	A	Faecium	0265	dairy	1	= 1	= 8	= 2	<= 0.25	> 32	<= 32	<= 128	= 8	= 2	= 4	<= 256	<= 0.12	<= 2	= 0.03	= 2	<= 1	0	0	0	0	1	0	0	1	0	0	0	0	0	0	0	0	2
PSENT 269	A	Enterococcus spp.	0269	dairy	1	<= 0.5	= 4	= 1	<= 0.25	> 32	<= 32	<= 128	= 8	= 2	<= 0.5	<= 256	<= 0.12	<= 2	= 0.03	= 0.5	<= 1	0	0	0	0	1	0	0	1	0	0	0	0	0	0	0	0	2
PSENT 270	A	Enterococcus spp.	0270	dairy	1	= 1	= 8	= 4	= 1	> 32	<= 32	<= 128	= 16	= 4	= 2	<= 256	= 0.5	<= 2	= 0.12	= 2	<= 1	0	0	0	0	1	0	0	1	0	0	0	0	0	0	0	0	2
PSENT 272	A	Enterococcus spp.	0272	dairy	1	<= 0.5	= 8	= 1	= 4	> 32	<= 32	<= 128	= 16	= 2	<= 0.5	<= 256	= 1	<= 2	= 0.06	= 4	<= 1	0	0	0	0	1	0	0	1	0	0	0	0	0	0	0	0	2
PSENT 273	A	Enterococcus spp.	0273	dairy	1	= 1	= 8	= 4	= 2	> 32	<= 32	<= 128	<= 1	= 2	= 4	<= 256	= 0.25	<= 2	= 0.03	= 2	<= 1	0	0	0	0	1	0	0	0	0	0	0	0	0	0	0	0	1
PSENT 275	A	Enterococcus spp.	0275	dairy	1	<= 0.5	= 8	= 1	> 8	> 32	<= 32	<= 128	> 32	= 2	<= 0.5	<= 256	<= 0.12	<= 2	= 0.25	= 0.5	<= 1	0	0	0	1	1	0	0	1	0	0	0	0	0	0	0	0	3
PSENT 279	A	Enterococcus spp.	0279	dairy	1	= 1	= 8	= 4	= 2	> 32	<= 32	<= 128	= 8	= 2	<= 0.5	<= 256	= 0.5	<= 2	= 0.03	= 0.5	<= 1	0	0	0	0	1	0	0	1	0	0	0	0	0	0	0	0	2
PSENT 280	A	Enterococcus spp.	0280	dairy	1	<= 0.5	= 4	= 1	<= 0.25	> 32	<= 32	<= 128	= 8	= 2	<= 0.5	<= 256	= 0.25	<= 2	= 0.03	= 0.5	<= 1	0	0	0	0	1	0	0	1	0	0	0	0	0	0	0	0	2
PSENT 281	A	Enterococcus spp.	0281	dairy	1	<= 0.5	= 8	= 1	= 2	> 32	<= 32	<= 128	= 16	= 4	= 1	<= 256	= 1	<= 2	= 0.06	= 2	= 2	0	0	0	0	1	0	0	1	0	0	0	0	0	0	0	0	2
PSENT 283	A	Faecium	0283	dairy	1	<= 0.5	= 8	= 2	<= 0.25	> 32	<= 32	<= 128	= 16	= 4	<= 0.5	<= 256	= 1	<= 2	= 0.06	= 4	<= 1	0	0	0	0	1	0	0	1	0	0	0	0	0	0	0	0	2
PSENT 284	A	Enterococcus spp.	0284	dairy	1	= 1	= 4	= 2	= 1	> 32	<= 32	<= 128	= 32	= 2	= 2	<= 256	<= 0.12	<= 2	= 0.25	= 0.5	<= 1	0	0	0	0	1	0	0	1	0	0	0	0	0	0	0	0	2
PSENT 285	A	Enterococcus spp.	0285	dairy	1	= 2	= 8	= 2	= 2	> 32	<= 32	<= 128	<= 1	= 2	= 8	<= 256	= 0.5	<= 2	= 0.06	= 0.5	<= 1	0	0	0	0	1	0	0	0	0	0	0	0	0	0	0	0	1
PSENT 286	A	Enterococcus spp.	0286	dairy	1	= 1	= 4	= 4	<= 0.25	> 32	<= 32	<= 128	= 16	= 2	= 8	<= 256	= 0.25	= 4	= 0.5	= 1	<= 1	0	0	0	0	1	0	0	1	0	0	0	0	0	1	0	0	3
PSENT 287	A	Enterococcus spp.	0287	dairy	1	= 1	= 8	= 4	= 0.5	> 32	<= 32	<= 128	= 32	= 2	= 4	<= 256	<= 0.12	<= 2	= 0.03	= 1	<= 1	0	0	0	0	1	0	0	1	0	0	0	0	0	0	0	0	2
PSENT 288	A	Faecium	0288	dairy	1	<= 0.5	= 8	= 2	<= 0.25	> 32	<= 32	<= 128	= 16	= 2	<= 0.5	<= 256	= 1	<= 2	= 0.06	= 4	<= 1	0	0	0	0	1	0	0	1	0	0	0	0	0	0	0	0	2
PSENT 289	A	Faecium	0289	dairy	1	= 1	= 16	= 2	= 2	<= 1	<= 32	<= 128	> 32	= 4	= 4	<= 256	= 0.5	<= 2	= 0.06	= 2	= 4	0	0	0	0	0	0	0	1	0	0	0	0	0	0	0	0	1
PSENT 290	A	Enterococcus spp.	0290	dairy	1	= 1	= 8	= 4	= 0.5	> 32	<= 32	<= 128	= 32	= 2	= 4	<= 256	= 0.5	= 4	= 0.06	= 1	= 2	0	0	0	0	1	0	0	1	0	0	0	0	0	0	0	0	2
PSENT 291	A	Enterococcus spp.	0291	dairy	1	<= 0.5	= 4	= 1	<= 0.25	> 32	<= 32	<= 128	= 32	= 2	= 4	<= 256	<= 0.12	<= 2	= 0.06	= 1	<= 1	0	0	0	0	1	0	0	1	0	0	0	0	0	0	0	0	2
PSENT 292	A	Enterococcus spp.	0292	dairy	1	= 1	= 8	= 4	= 0.5	> 32	<= 32	<= 128	= 16	= 2	= 2	<= 256	= 0.25	= 8	= 0.06	= 0.5	<= 1	0	0	0	0	1	0	0	1	0	0	0	0	0	0	0	0	2
PSENT 295	A	Faecium	0295	dairy	1	<= 0.5	= 4	= 4	<= 0.25	> 32	<= 32	<= 128	= 32	= 2	= 1	<= 256	<= 0.12	<= 2	= 0.03	= 0.5	<= 1	0	0	0	0	1	0	0	1	0	0	0	0	0	0	0	0	2
PSENT 296	A	Enterococcus spp.	0296	dairy	1	<= 0.5	= 4	= 1	<= 0.25	> 32	<= 32	<= 128	= 32	= 2	<= 0.5	<= 256	= 0.25	> 16	= 0.03	= 1	<= 1	0	0	0	0	1	0	0	1	0	0	0	0	1	0	0	0	3
PSENT 301	A	Enterococcus spp.	0301	dairy	1	= 1	= 4	= 2	<= 0.25	> 32	<= 32	<= 128	= 32	= 2	= 2	<= 256	<= 0.12	<= 2	= 0.5	= 1	<= 1	0	0	0	0	1	0	0	1	0	0	0	0	0	1	0	0	3
PSENT 302	A	Enterococcus spp.	0302	dairy	1	<= 0.5	= 4	= 1	<= 0.25	> 32	<= 32	<= 128	= 32	= 2	= 1	<= 256	<= 0.12	<= 2	= 0.12	= 0.5	<= 1	0	0	0	0	1	0	0	1	0	0	0	0	0	0	0	0	2
PSENT 304	A	Enterococcus spp.	0304	dairy	1	= 2	= 4	= 4	= 4	> 32	<= 32	<= 128	= 16	= 2	= 4	<= 256	= 0.25	<= 2	= 0.03	= 0.5	<= 1	0	0	0	0	1	0	0	1	0	0	0	0	0	0	0	0	2
PSENT 308	A	Faecium	0308	dairy	1	= 1	= 16	= 2	<= 0.25	<= 1	<= 32	<= 128	> 32	= 4	= 2	<= 256	= 0.25	<= 2	= 0.25	= 1	= 4	0	0	0	0	0	0	0	1	0	0	0	0	0	0	0	0	1
PSENT 310	A	Enterococcus spp.	0310	dairy	1	<= 0.5	= 4	= 1	<= 0.25	> 32	<= 32	<= 128	= 16	= 2	<= 0.5	<= 256	<= 0.12	<= 2	= 0.06	= 0.5	<= 1	0	0	0	0	1	0	0	1	0	0	0	0	0	0	0	0	2
PSENT 311	A	Enterococcus spp.	0311	dairy	1	= 1	= 4	= 2	= 0.5	> 32	<= 32	<= 128	= 16	= 2	= 2	<= 256	<= 0.12	<= 2	= 0.03	= 0.5	<= 1	0	0	0	0	1	0	0	1	0	0	0	0	0	0	0	0	2
PSENT 313	A	Enterococcus spp.	0313	dairy	1	= 1	= 4	= 2	<= 0.25	> 32	<= 32	<= 128	= 32	= 2	= 2	<= 256	<= 0.12	<= 2	= 0.06	= 0.5	<= 1	0	0	0	0	1	0	0	1	0	0	0	0	0	0	0	0	2
PSENT 314	A	Enterococcus spp.	0314	dairy	1	= 1	= 4	= 2	<= 0.25	> 32	<= 32	<= 128	= 32	= 2	= 4	<= 256	<= 0.12	= 8	= 0.03	= 0.5	<= 1	0	0	0	0	1	0	0	1	0	0	0	0	0	0	0	0	2
PSENT 315	A	Enterococcus spp.	0315	dairy	1	= 1	= 8	= 4	> 8	> 32	<= 32	<= 128	> 32	= 1	= 2	<= 256	<= 0.12	= 16	= 0.03	= 0.5	= 2	0	0	0	1	1	0	0	1	0	0	0	0	1	0	0	0	4
PSENT 322	A	Faecium	0322	dairy	1	= 1	= 16	= 2	> 8	> 32	<= 32	<= 128	> 32	= 2	= 1	<= 256	= 0.5	> 16	= 0.06	= 8	<= 1	0	0	0	1	1	0	0	1	0	0	0	0	1	0	0	0	4
PSENT 325	A	Faecium	0325	dairy	1	= 1	= 8	= 2	= 0.5	> 32	<= 32	<= 128	= 32	= 2	= 2	<= 256	<= 0.12	<= 2	= 0.06	= 0.5	<= 1	0	0	0	0	1	0	0	1	0	0	0	0	0	0	0	0	2
PSENT 326	A	Faecium	0326	dairy	1	= 1	= 16	= 2	= 1	> 32	<= 32	<= 128	= 32	= 2	= 4	<= 256	<= 0.12	<= 2	= 0.06	= 1	<= 1	0	0	0	0	1	0	0	1	0	0	0	0	0	0	0	0	2
PSENT 327	A	Enterococcus spp.	0327	dairy	1	<= 0.5	= 4	= 1	<= 0.25	> 32	<= 32	<= 128	= 8	= 2	= 2	<= 256	= 0.25	<= 2	= 0.06	= 2	<= 1	0	0	0	0	1	0	0	1	0	0	0	0	0	0	0	0	2
PSENT 330	A	Enterococcus spp.	0330	dairy	1	<= 0.5	= 4	= 1	<= 0.25	> 32	<= 32	<= 128	= 16	= 1	= 2	<= 256	= 0.25	<= 2	= 0.03	= 0.5	<= 1	0	0	0	0	1	0	0	1	0	0	0	0	0	0	0	0	2
PSENT 333	A	Enterococcus spp.	0333	grass	1	<= 0.5	= 4	= 1	<= 0.25	> 32	<= 32	<= 128	= 16	= 1	= 1	<= 256	= 0.25	<= 2	= 0.12	= 1	<= 1	0	0	0	0	1	0	0	1	0	0	0	0	0	0	0	0	2
PSENT 335	A	Enterococcus spp.	0335	grass	1	= 1	= 8	= 1	= 2	<= 1	<= 32	<= 128	= 2	= 2	<= 0.5	<= 256	= 0.25	> 16	= 0.06	= 1	<= 1	0	0	0	0	0	0	0	0	0	0	0	0	1	0	0	0	1
PSENT 337	A	Enterococcus spp.	0337	grass	1	<= 0.5	= 8	= 1	= 2	> 32	<= 32	<= 128	= 16	= 2	<= 0.5	<= 256	= 1	<= 2	= 0.06	= 4	<= 1	0	0	0	0	1	0	0	1	0	0	0	0	0	0	0	0	2
PSENT 338	A	Enterococcus spp.	0338	grass	1	= 1	= 8	= 1	= 2	<= 1	<= 32	<= 128	= 32	= 2	= 1	<= 256	<= 0.12	<= 2	= 0.06	= 2	= 2	0	0	0	0	0	0	0	1	0	0	0	0	0	0	0	0	1
PSENT 339	A	Enterococcus spp.	0339	dairy	1	= 1	= 8	= 4	= 8	> 32	<= 32	<= 128	> 32	= 2	= 2	<= 256	= 0.25	> 16	= 0.06	= 1	<= 1	0	0	0	1	1	0	0	1	0	0	0	0	1	0	0	0	4
PSENT 342	A	Enterococcus spp.	0342	dairy	1	= 1	= 8	= 1	= 2	> 32	<= 32	<= 128	= 32	= 2	= 4	<= 256	= 0.25	<= 2	= 0.25	= 1	= 2	0	0	0	0	1	0	0	1	0	0	0	0	0	0	0	0	2
PSENT 343	A	Enterococcus spp.	0343	dairy	1	= 2	= 8	= 2	= 4	> 32	<= 32	<= 128	= 32	= 2	= 4	<= 256	= 0.25	<= 2	= 0.06	= 0.5	<= 1	0	0	0	0	1	0	0	1	0	0	0	0	0	0	0	0	2
PSENT 347	A	Enterococcus spp.	0347	dairy	1	= 2	= 8	= 2	= 2	> 32	<= 32	<= 128	<= 1	= 2	= 4	<= 256	= 0.25	<= 2	= 0.03	= 0.5	<= 1	0	0	0	0	1	0	0	0	0	0	0	0	0	0	0	0	1
PSENT 348	A	Enterococcus spp.	0348	dairy	1	= 1	= 8	= 4	<= 0.25	> 32	<= 32	<= 128	= 16	= 2	= 1	<= 256	= 0.25	<= 2	= 0.12	<= 0.25	<= 1	0	0	0	0	1	0	0	1	0	0	0	0	0	0	0	0	2
PSENT 349	A	Enterococcus spp.	0349	grass	1	= 2	= 8	= 2	= 1	> 32	<= 32	<= 128	<= 1	= 2	= 4	<= 256	= 0.25	<= 2	= 0.03	= 0.5	<= 1	0	0	0	0	1	0	0	0	0	0	0	0	0	0	0	0	1
PSENT 375	A	Enterococcus spp.	0375	dairy	1	= 2	= 8	= 2	= 4	> 32	<= 32	<= 128	= 32	= 4	= 8	<= 256	= 0.5	<= 2	= 0.06	= 1	<= 1	0	0	0	0	1	0	0	1	0	0	0	0	0	0	0	0	2
PSENT 376	A	Enterococcus spp.	0376	dairy	1	= 1	= 4	= 2	<= 0.25	> 32	<= 32	<= 128	= 32	= 2	= 4	<= 256	= 0.25	<= 2	= 0.03	= 1	<= 1	0	0	0	0	1	0	0	1	0	0	0	0	0	0	0	0	2
PSENT 378	A	Enterococcus spp.	0378	dairy	1	= 2	= 8	= 2	= 2	> 32	<= 32	= 256	<= 1	= 4	= 4	<= 256	= 0.5	<= 2	= 0.06	= 0.5	<= 1	0	0	0	0	1	0	0	0	0	0	0	0	0	0	0	0	1
PSENT 379	A	Enterococcus spp.	0379	dairy	1	= 1	= 8	= 4	<= 0.25	> 32	<= 32	<= 128	= 32	= 2	= 1	<= 256	<= 0.12	<= 2	= 0.03	= 0.5	<= 1	0	0	0	0	1	0	0	1	0	0	0	0	0	0	0	0	2
PSENT 380	A	Enterococcus spp.	0380	dairy	1	= 2	= 4	= 4	<= 0.25	> 32	<= 32	<= 128	= 32	= 2	= 2	<= 256	<= 0.12	<= 2	= 0.03	= 0.5	<= 1	0	0	0	0	1	0	0	1	0	0	0	0	0	0	0	0	2
PSENT 381	A	Enterococcus spp.	0381	dairy	1	= 2	= 8	= 2	= 2	> 32	<= 32	= 1024	= 8	= 2	= 8	<= 256	= 0.5	<= 2	= 0.03	= 0.5	<= 1	0	0	0	0	1	0	1	1	0	0	0	0	0	0	0	0	3
PSENT 382	A	Faecium	0382	dairy	1	<= 0.5	= 4	= 4	<= 0.25	> 32	<= 32	<= 128	= 32	= 2	= 1	<= 256	<= 0.12	<= 2	= 0.03	= 0.5	<= 1	0	0	0	0	1	0	0	1	0	0	0	0	0	0	0	0	2
PSENT 384	A	Enterococcus spp.	0384	dairy	1	= 2	= 8	= 2	= 2	> 32	<= 32	<= 128	= 16	= 2	= 8	<= 256	= 0.5	<= 2	= 0.06	= 0.5	<= 1	0	0	0	0	1	0	0	1	0	0	0	0	0	0	0	0	2
PSENT 385	A	Enterococcus spp.	0385	dairy	1	<= 0.5	= 8	= 1	= 4	> 32	<= 32	<= 128	= 16	= 2	<= 0.5	<= 256	= 1	<= 2	= 0.06	= 8	= 2	0	0	0	0	1	0	0	1	0	0	0	0	0	0	0	0	2
PSENT 386	A	Enterococcus spp.	0386	dairy	1	= 2	= 8	= 2	= 4	> 32	<= 32	= 256	<= 1	= 4	= 8	<= 256	= 0.5	<= 2	= 0.03	= 0.5	<= 1	0	0	0	0	1	0	0	0	0	0	0	0	0	0	0	0	1
PSENT 398	A	Enterococcus spp.	0398		1	= 1	= 8	= 1	= 2	<= 1	<= 32	<= 128	= 32	= 2	= 2	<= 256	= 0.25	<= 2	= 0.03	= 1	= 2	0	0	0	0	0	0	0	1	0	0	0	0	0	0	0	0	1
PSENT 400	A	Faecalis	0400		1	= 1	= 8	= 2	= 0.5	<= 1	<= 32	<= 128	= 32	= 2	= 4	<= 256	= 0.25	<= 2	= 0.06	= 1	NA	0	0	0	0	0	0	0	1	0	0	0	0	0	0	0	NA	1
PSENT 403	A	Enterococcus spp.	0403		1	<= 0.5	= 8	= 1	= 0.5	> 32	<= 32	<= 128	= 16	= 2	<= 0.5	<= 256	= 0.5	<= 2	= 0.06	= 4	<= 1	0	0	0	0	1	0	0	1	0	0	0	0	0	0	0	0	2
PSENT 404	A	Faecium	0404		1	= 1	= 8	= 2	= 0.5	> 32	<= 32	<= 128	= 32	= 2	= 1	<= 256	= 0.25	<= 2	= 0.06	= 0.5	<= 1	0	0	0	0	1	0	0	1	0	0	0	0	0	0	0	0	2
PSENT 407	A	Enterococcus spp.	0407	grain	1	= 1	= 8	= 1	= 4	<= 1	<= 32	<= 128	= 32	= 2	= 2	<= 256	= 0.25	<= 2	= 0.06	= 2	= 2	0	0	0	0	0	0	0	1	0	0	0	0	0	0	0	0	1
PSENT 409	A	Faecalis	0409	grass	1	= 1	= 8	= 2	= 1	<= 1	<= 32	<= 128	= 16	= 2	= 1	<= 256	= 0.25	<= 2	= 0.03	= 2	NA	0	0	0	0	0	0	0	1	0	0	0	0	0	0	0	NA	1
PSENT 410	A	Enterococcus spp.	0410	dairy	1	= 1	= 4	= 2	<= 0.25	> 32	<= 32	<= 128	= 32	= 2	= 1	<= 256	<= 0.12	<= 2	= 0.06	= 0.5	<= 1	0	0	0	0	1	0	0	1	0	0	0	0	0	0	0	0	2
PSENT 414	A	Enterococcus spp.	0414	grass	1	= 1	= 8	= 1	= 1	<= 1	<= 32	<= 128	= 32	= 2	= 2	<= 256	= 0.25	> 16	= 0.06	= 1	= 2	0	0	0	0	0	0	0	1	0	0	0	0	1	0	0	0	2
PSENT 417	A	Enterococcus spp.	0417	grass	1	= 1	= 8	= 1	= 0.5	<= 1	<= 32	<= 128	> 32	= 2	= 4	<= 256	= 0.25	<= 2	= 0.06	= 2	= 4	0	0	0	0	0	0	0	1	0	0	0	0	0	0	0	0	1
PSENT 418	A	Faecium	0418	grass	1	<= 0.5	= 16	= 2	<= 0.25	> 32	<= 32	<= 128	= 16	= 2	<= 0.5	<= 256	= 0.5	<= 2	= 0.06	= 4	<= 1	0	0	0	0	1	0	0	1	0	0	0	0	0	0	0	0	2
PSENT 420	A	Enterococcus spp.	0420	grass	1	<= 0.5	= 8	= 1	= 1	> 32	<= 32	<= 128	= 16	= 2	<= 0.5	<= 256	= 0.25	<= 2	= 0.06	= 0.5	<= 1	0	0	0	0	1	0	0	1	0	0	0	0	0	0	0	0	2
PSENT 422	A	Enterococcus spp.	0422	grass	1	= 2	= 4	= 4	= 0.5	> 32	<= 32	<= 128	= 32	= 2	= 2	<= 256	<= 0.12	<= 2	= 0.03	= 0.5	= 8	0	0	0	0	1	0	0	1	0	0	0	0	0	0	0	1	3
PSENT 425	A	Faecalis	0425	grass	1	<= 0.5	= 8	> 4	= 8	> 32	<= 32	<= 128	= 32	= 2	= 1	<= 256	= 0.5	> 16	= 0.06	= 4	NA	0	0	1	1	1	0	0	1	0	0	0	0	1	0	0	NA	5
PSENT 428	A	Faecalis	0428	grass	1	<= 0.5	= 8	= 2	= 0.5	> 32	<= 32	<= 128	= 16	= 2	= 1	<= 256	= 0.25	<= 2	= 0.06	= 0.5	NA	0	0	0	0	1	0	0	1	0	0	0	0	0	0	0	NA	2
PSENT 430	A	Enterococcus spp.	0430	grass	1	= 2	= 8	= 2	= 2	> 32	<= 32	= 256	<= 1	= 2	= 4	<= 256	= 0.5	<= 2	= 0.03	= 0.5	<= 1	0	0	0	0	1	0	0	0	0	0	0	0	0	0	0	0	1
PSENT 432	A	Faecalis	0432	grass	1	<= 0.5	= 8	= 2	= 2	> 32	<= 32	<= 128	= 4	= 2	<= 0.5	<= 256	= 0.5	<= 2	= 0.06	= 0.5	NA	0	0	0	0	1	0	0	0	0	0	0	0	0	0	0	NA	1
PSENT 433	A	Enterococcus spp.	0433	grass	1	= 1	= 8	= 1	<= 0.25	<= 1	<= 32	<= 128	= 32	= 2	<= 0.5	<= 256	= 0.25	<= 2	= 0.06	= 1	= 2	0	0	0	0	0	0	0	1	0	0	0	0	0	0	0	0	1
PSENT 434	A	Faecium	0434	grass	1	<= 0.5	= 16	= 2	= 0.5	> 32	<= 32	<= 128	= 32	= 2	= 2	<= 256	= 0.25	<= 2	= 0.06	= 0.5	<= 1	0	0	0	0	1	0	0	1	0	0	0	0	0	0	0	0	2
PSENT 435	A	Enterococcus spp.	0435	grass	1	= 1	= 8	= 1	= 1	<= 1	<= 32	<= 128	> 32	= 4	= 4	> 1024	= 0.25	> 16	= 0.06	= 1	= 2	0	0	0	0	0	0	0	1	0	0	1	0	1	0	0	0	3
PSENT 440	A	Enterococcus spp.	0440	grain	1	= 1	= 4	= 2	= 1	> 32	<= 32	<= 128	= 16	= 2	= 4	<= 256	= 0.25	<= 2	= 0.06	= 4	<= 1	0	0	0	0	1	0	0	1	0	0	0	0	0	0	0	0	2
PSENT 442	A	Enterococcus spp.	0442	grain	1	<= 0.5	= 8	= 1	= 1	> 32	<= 32	<= 128	= 16	= 2	<= 0.5	<= 256	= 0.5	<= 2	= 0.12	= 4	= 2	0	0	0	0	1	0	0	1	0	0	0	0	0	0	0	0	2
PSENT 444	A	Faecalis	0444	grass	1	<= 0.5	= 8	= 2	= 1	> 32	<= 32	<= 128	= 16	= 2	= 2	<= 256	<= 0.12	<= 2	= 0.03	= 0.5	NA	0	0	0	0	1	0	0	1	0	0	0	0	0	0	0	NA	2
PSENT 445	A	Enterococcus spp.	0445	grass	1	= 1	= 4	= 2	<= 0.25	> 32	<= 32	<= 128	= 32	= 2	= 4	<= 256	<= 0.12	<= 2	= 0.06	= 1	<= 1	0	0	0	0	1	0	0	1	0	0	0	0	0	0	0	0	2
PSENT 446	A	Enterococcus spp.	0446	grass	1	= 2	= 8	= 2	<= 0.25	> 32	<= 32	<= 128	= 32	= 2	= 2	<= 256	<= 0.12	<= 2	= 0.06	= 1	<= 1	0	0	0	0	1	0	0	1	0	0	0	0	0	0	0	0	2
PSENT 447	A	Faecalis	0447	grass	1	<= 0.5	= 8	= 2	= 0.5	> 32	<= 32	<= 128	= 16	= 2	= 2	<= 256	= 0.25	= 16	= 0.06	= 0.5	NA	0	0	0	0	1	0	0	1	0	0	0	0	1	0	0	NA	3
PSENT 448	A	Enterococcus spp.	0448	grass	1	= 1	= 4	= 2	<= 0.25	> 32	<= 32	<= 128	= 8	= 2	= 4	<= 256	= 0.25	<= 2	= 0.03	= 2	<= 1	0	0	0	0	1	0	0	1	0	0	0	0	0	0	0	0	2
PSENT 449	A	Faecium	0449	grass	1	<= 0.5	<= 2	= 2	<= 0.25	> 32	<= 32	<= 128	= 16	= 1	<= 0.5	<= 256	<= 0.12	= 4	= 0.25	= 0.5	<= 1	0	0	0	0	1	0	0	1	0	0	0	0	0	0	0	0	2
PSENT 452	A	Enterococcus spp.	0452	grain	1	<= 0.5	= 8	= 1	= 2	> 32	<= 32	<= 128	= 16	= 2	<= 0.5	<= 256	= 0.5	<= 2	= 0.12	= 4	<= 1	0	0	0	0	1	0	0	1	0	0	0	0	0	0	0	0	2
PSENT 457	A	Faecalis	0457	grass	1	<= 0.5	= 8	= 2	<= 0.25	> 32	<= 32	<= 128	= 32	= 4	= 1	<= 256	= 0.25	<= 2	= 0.06	= 0.5	NA	0	0	0	0	1	0	0	1	0	0	0	0	0	0	0	NA	2
PSENT 458	A	Enterococcus spp.	0458	grass	1	= 1	= 8	= 1	= 0.5	<= 1	<= 32	<= 128	= 8	= 2	= 1	<= 256	= 0.25	> 16	= 0.06	= 1	= 4	0	0	0	0	0	0	0	1	0	0	0	0	1	0	0	0	2
PSENT 485	A	Faecalis	0485		1	= 1	= 8	= 2	<= 0.25	<= 1	<= 32	<= 128	= 32	= 2	= 4	<= 256	= 0.25	<= 2	= 0.06	= 1	NA	0	0	0	0	0	0	0	1	0	0	0	0	0	0	0	NA	1
PSENT 489	A	Faecalis	0489		1	= 1	= 8	> 4	<= 0.25	> 32	<= 32	<= 128	= 32	= 2	= 1	<= 256	= 0.25	<= 2	= 0.03	= 1	NA	0	0	1	0	1	0	0	1	0	0	0	0	0	0	0	NA	3
PSENT 494	A	Enterococcus spp.	0494	grass	1	= 1	= 8	= 4	= 8	> 32	<= 32	<= 128	> 32	= 4	= 2	<= 256	= 0.5	<= 2	= 0.06	= 4	<= 1	0	0	0	1	1	0	0	1	0	0	0	0	0	0	0	0	3
PSENT 495	A	Faecium	0495	grass	1	<= 0.5	<= 2	= 2	<= 0.25	> 32	<= 32	<= 128	= 16	= 1	<= 0.5	<= 256	<= 0.12	<= 2	= 0.03	= 0.5	<= 1	0	0	0	0	1	0	0	1	0	0	0	0	0	0	0	0	2
PSENT 498	A	Faecalis	0498	grass	1	<= 0.5	= 8	= 2	= 1	> 32	<= 32	<= 128	= 32	= 2	= 2	<= 256	<= 0.12	<= 2	= 0.06	= 0.5	NA	0	0	0	0	1	0	0	1	0	0	0	0	0	0	0	NA	2
PSENT 501	A	Enterococcus spp.	0501	grass	1	= 1	= 8	= 1	= 0.5	<= 1	<= 32	<= 128	= 8	= 2	= 2	<= 256	= 0.25	> 16	<= 0.016	= 1	= 2	0	0	0	0	0	0	0	1	0	0	0	0	1	0	0	0	2
PSENT 504	A	Enterococcus spp.	0504	grass	1	= 2	= 8	= 2	<= 0.25	> 32	<= 32	<= 128	= 32	= 2	= 2	<= 256	<= 0.12	<= 2	= 0.03	= 0.5	<= 1	0	0	0	0	1	0	0	1	0	0	0	0	0	0	0	0	2
PSENT 505	A	Enterococcus spp.	0505	grass	1	= 1	= 8	= 4	= 0.5	> 32	<= 32	<= 128	= 32	= 2	= 2	<= 256	= 0.5	<= 2	= 0.03	= 1	<= 1	0	0	0	0	1	0	0	1	0	0	0	0	0	0	0	0	2
PSENT 506	A	Enterococcus spp.	0506	grass	1	<= 0.5	= 16	= 1	= 2	= 32	<= 32	<= 128	= 16	= 4	<= 0.5	<= 256	= 1	<= 2	= 0.06	= 4	<= 1	0	0	0	0	1	0	0	1	0	0	0	0	0	0	0	0	2
PSENT 510	A	Enterococcus spp.	0510	grain	1	= 1	= 4	= 2	<= 0.25	> 32	<= 32	<= 128	= 32	= 2	= 4	<= 256	= 0.25	<= 2	= 0.03	= 0.5	<= 1	0	0	0	0	1	0	0	1	0	0	0	0	0	0	0	0	2
PSENT 512	A	Enterococcus spp.	0512	grain	1	= 1	= 4	= 2	<= 0.25	> 32	<= 32	<= 128	= 32	= 2	= 2	<= 256	= 0.25	<= 2	= 0.03	= 0.5	<= 1	0	0	0	0	1	0	0	1	0	0	0	0	0	0	0	0	2
PSENT 516	A	Enterococcus spp.	0516	grain	1	= 1	= 4	= 2	= 0.5	> 32	<= 32	<= 128	= 32	= 2	= 2	<= 256	<= 0.12	<= 2	= 0.03	= 0.5	<= 1	0	0	0	0	1	0	0	1	0	0	0	0	0	0	0	0	2
PSENT 517	A	Enterococcus spp.	0517	grain	1	= 2	= 8	= 2	<= 0.25	> 32	<= 32	<= 128	<= 1	= 2	= 4	<= 256	<= 0.12	<= 2	= 0.03	= 1	<= 1	0	0	0	0	1	0	0	0	0	0	0	0	0	0	0	0	1
PSENT 518	A	Enterococcus spp.	0518	grain	1	= 1	= 4	= 2	<= 0.25	> 32	<= 32	<= 128	= 32	= 2	= 4	<= 256	= 0.25	<= 2	= 0.25	= 0.5	<= 1	0	0	0	0	1	0	0	1	0	0	0	0	0	0	0	0	2
PSENT 520	A	Enterococcus spp.	0520	grain	1	= 1	= 4	= 2	<= 0.25	> 32	<= 32	<= 128	= 32	= 2	= 2	<= 256	<= 0.12	<= 2	= 0.25	= 4	<= 1	0	0	0	0	1	0	0	1	0	0	0	0	0	0	0	0	2
PSENT 521	A	Faecium	0521	grain	1	= 1	= 8	= 2	= 0.5	> 32	<= 32	<= 128	= 32	= 2	= 2	<= 256	= 0.5	<= 2	= 0.06	= 4	<= 1	0	0	0	0	1	0	0	1	0	0	0	0	0	0	0	0	2
PSENT 523	A	Enterococcus spp.	0523	grain	1	= 1	= 8	= 1	<= 0.25	<= 1	<= 32	<= 128	= 32	= 2	<= 0.5	<= 256	= 0.25	<= 2	= 0.12	= 1	= 4	0	0	0	0	0	0	0	1	0	0	0	0	0	0	0	0	1
PSENT 526	A	Enterococcus spp.	0526	grain	1	= 1	= 4	= 2	= 0.5	> 32	<= 32	<= 128	= 32	= 1	<= 0.5	<= 256	<= 0.12	= 4	= 0.03	= 0.5	<= 1	0	0	0	0	1	0	0	1	0	0	0	0	0	0	0	0	2
PSENT 527	A	Enterococcus spp.	0527	grain	1	= 1	= 4	= 2	= 0.5	> 32	<= 32	<= 128	= 32	= 2	= 2	<= 256	= 0.5	<= 2	= 0.06	= 8	<= 1	0	0	0	0	1	0	0	1	0	0	0	0	0	0	0	0	2
PSENT 528	A	Enterococcus spp.	0528	grain	1	= 1	= 4	= 2	<= 0.25	> 32	<= 32	<= 128	= 16	= 2	= 2	<= 256	<= 0.12	<= 2	= 0.03	= 4	<= 1	0	0	0	0	1	0	0	1	0	0	0	0	0	0	0	0	2
PSENT 529	A	Enterococcus spp.	0529	grain	1	= 1	= 4	= 2	<= 0.25	> 32	<= 32	<= 128	= 32	= 2	= 4	<= 256	= 0.25	<= 2	= 0.06	= 0.5	<= 1	0	0	0	0	1	0	0	1	0	0	0	0	0	0	0	0	2
PSENT 531	A	Enterococcus spp.	0531	grain	1	= 1	= 8	= 1	= 4	= 2	<= 32	<= 128	= 32	= 2	= 4	<= 256	= 0.25	<= 2	= 0.25	= 2	= 2	0	0	0	0	0	0	0	1	0	0	0	0	0	0	0	0	1
PSENT 533	A	Enterococcus spp.	0533	grain	1	= 1	= 8	= 4	> 8	> 32	<= 32	<= 128	> 32	= 2	= 4	<= 256	= 0.25	= 8	= 0.06	= 1	<= 1	0	0	0	1	1	0	0	1	0	0	0	0	0	0	0	0	3
PSENT 534	A	Enterococcus spp.	0534	grain	1	= 1	= 8	= 4	> 8	> 32	<= 32	<= 128	> 32	= 2	= 1	<= 256	<= 0.12	> 16	= 0.03	= 0.5	<= 1	0	0	0	1	1	0	0	1	0	0	0	0	1	0	0	0	4
PSENT 537	A	Enterococcus spp.	0537	grain	1	= 1	= 4	= 2	<= 0.25	> 32	<= 32	<= 128	= 32	= 2	= 4	<= 256	<= 0.12	<= 2	= 0.03	= 0.5	<= 1	0	0	0	0	1	0	0	1	0	0	0	0	0	0	0	0	2
PESNT 541	A	Faecalis	0541	grain	1	= 1	= 8	= 2	<= 0.25	<= 1	<= 32	<= 128	= 16	= 2	= 4	<= 256	= 0.25	<= 2	= 0.03	= 1	NA	0	0	0	0	0	0	0	1	0	0	0	0	0	0	0	NA	1
PSENT 543	A	Enterococcus spp.	0543	grain	1	= 1	= 4	= 2	<= 0.25	> 32	<= 32	<= 128	= 32	= 2	= 2	<= 256	<= 0.12	> 16	= 0.03	= 0.5	<= 1	0	0	0	0	1	0	0	1	0	0	0	0	1	0	0	0	3
PSENT 544	A	Faecium	0544	grain	1	= 1	= 4	= 4	= 2	> 32	<= 32	<= 128	<= 1	= 2	= 4	<= 256	= 0.25	<= 2	= 0.03	= 2	<= 1	0	0	0	0	1	0	0	0	0	0	0	0	0	0	0	0	1
PSENT 547	A	Faecalis	0547	grain	1	= 1	= 8	= 2	= 2	<= 1	<= 32	<= 128	> 32	= 2	= 2	<= 256	= 0.25	<= 2	= 0.06	= 1	NA	0	0	0	0	0	0	0	1	0	0	0	0	0	0	0	NA	1
PSENT 553	A	Enterococcus spp.	0553	grain	1	= 1	= 4	= 2	<= 0.25	> 32	<= 32	<= 128	<= 1	= 2	= 1	<= 256	= 0.25	<= 2	= 0.06	= 1	<= 1	0	0	0	0	1	0	0	0	0	0	0	0	0	0	0	0	1
PSENT 555	A	Faecalis	0555	grain	1	<= 0.5	= 8	= 2	<= 0.25	> 32	<= 32	<= 128	= 16	= 2	= 1	<= 256	= 0.5	<= 2	= 0.06	= 4	NA	0	0	0	0	1	0	0	1	0	0	0	0	0	0	0	NA	2
PSENT 556	A	Faecium	0556	grain	1	<= 0.5	= 4	= 4	<= 0.25	> 32	<= 32	<= 128	= 32	= 2	= 2	<= 256	= 0.25	= 4	= 0.03	= 2	<= 1	0	0	0	0	1	0	0	1	0	0	0	0	0	0	0	0	2
PSENT 557	A	Enterococcus spp.	0557	grain	1	<= 0.5	= 8	= 1	= 2	> 32	<= 32	<= 128	= 16	= 4	<= 0.5	<= 256	= 0.5	<= 2	= 0.25	= 4	= 2	0	0	0	0	1	0	0	1	0	0	0	0	0	0	0	0	2
PSENT 562	A	Enterococcus spp.	0562	grain	1	= 1	= 4	= 2	> 8	> 32	<= 32	<= 128	> 32	= 2	= 2	<= 256	<= 0.12	> 16	= 0.06	= 1	= 16	0	0	0	1	1	0	0	1	0	0	0	0	1	0	0	1	5
PSENT 566	A	Enterococcus spp.	0566	grain	1	= 1	= 4	= 2	<= 0.25	> 32	<= 32	<= 128	= 16	= 2	= 2	<= 256	= 0.25	<= 2	= 0.03	= 1	<= 1	0	0	0	0	1	0	0	1	0	0	0	0	0	0	0	0	2
PSENT 567	A	Enterococcus spp.	0567	grain	1	= 2	= 8	= 2	<= 0.25	> 32	<= 32	<= 128	<= 1	= 2	= 2	<= 256	<= 0.12	> 16	= 0.12	= 1	<= 1	0	0	0	0	1	0	0	0	0	0	0	0	1	0	0	0	2
PSENT 568	A	Enterococcus spp.	0568	grain	1	= 2	= 4	= 4	= 1	> 32	<= 32	<= 128	= 32	= 2	= 2	<= 256	<= 0.12	<= 2	= 0.5	= 1	<= 1	0	0	0	0	1	0	0	1	0	0	0	0	0	1	0	0	3
PSENT 569	A	Enterococcus spp.	0569	grain	1	= 2	= 8	= 2	<= 0.25	> 32	<= 32	<= 128	= 32	= 2	= 2	<= 256	= 0.25	<= 2	= 0.5	= 1	<= 1	0	0	0	0	1	0	0	1	0	0	0	0	0	1	0	0	3
PSENT 571	A	Faecium	0571	grain	1	<= 0.5	= 4	= 4	<= 0.25	> 32	<= 32	<= 128	= 16	= 1	= 1	<= 256	= 0.25	<= 2	= 0.12	= 4	<= 1	0	0	0	0	1	0	0	1	0	0	0	0	0	0	0	0	2
PSENT 573	A	Enterococcus spp.	0573	grain	1	= 2	= 8	= 2	<= 0.25	> 32	<= 32	<= 128	= 32	= 2	= 4	<= 256	= 0.25	<= 2	= 0.03	= 0.5	<= 1	0	0	0	0	1	0	0	1	0	0	0	0	0	0	0	0	2
PSENT 574	A	Faecium	0574	grass	1	= 1	= 4	= 4	= 8	> 32	<= 32	= 1024	= 32	= 2	= 2	<= 256	= 0.25	<= 2	= 0.03	= 0.5	<= 1	0	0	0	1	1	0	1	1	0	0	0	0	0	0	0	0	4
PSENT 575	A	Enterococcus spp.	0575	grass	1	= 1	= 4	= 2	<= 0.25	> 32	<= 32	<= 128	= 32	= 2	= 1	<= 256	= 0.25	<= 2	= 0.03	= 0.5	<= 1	0	0	0	0	1	0	0	1	0	0	0	0	0	0	0	0	2
PSENT 576	A	Enterococcus spp.	0576	grass	1	= 1	= 8	= 1	<= 0.25	<= 1	<= 32	<= 128	= 32	= 2	= 2	<= 256	= 0.25	<= 2	= 0.06	= 1	= 2	0	0	0	0	0	0	0	1	0	0	0	0	0	0	0	0	1
PSENT 578	A	Enterococcus spp.	0578	grain	1	= 1	= 4	= 2	<= 0.25	> 32	<= 32	<= 128	= 16	= 2	= 2	<= 256	= 0.25	<= 2	= 0.03	= 1	<= 1	0	0	0	0	1	0	0	1	0	0	0	0	0	0	0	0	2
PSENT 582	A	Enterococcus spp.	0582	grass	1	= 1	= 8	= 4	= 0.5	> 32	<= 32	<= 128	= 16	= 2	= 2	<= 256	<= 0.12	> 16	= 0.12	= 1	= 4	0	0	0	0	1	0	0	1	0	0	0	0	1	0	0	0	3
PSENT 586	A	Faecalis	0586	grain	1	<= 0.5	= 4	= 4	<= 0.25	> 32	<= 32	<= 128	= 32	= 2	<= 0.5	<= 256	<= 0.12	<= 2	= 0.03	= 0.5	NA	0	0	0	0	1	0	0	1	0	0	0	0	0	0	0	NA	2
PSENT 587	A	Enterococcus spp.	0587	grain	1	= 1	= 4	= 2	<= 0.25	> 32	<= 32	<= 128	= 32	= 2	= 2	<= 256	<= 0.12	<= 2	= 0.03	= 1	<= 1	0	0	0	0	1	0	0	1	0	0	0	0	0	0	0	0	2
PSENT 589	A	Enterococcus spp.	0589	dairy	1	= 2	= 4	= 4	= 1	> 32	<= 32	<= 128	= 32	= 2	= 4	<= 256	= 0.25	<= 2	= 0.06	= 1	<= 1	0	0	0	0	1	0	0	1	0	0	0	0	0	0	0	0	2
PSENT 590	A	Enterococcus spp.	0590	dairy	1	= 1	= 4	= 2	<= 0.25	> 32	<= 32	<= 128	> 32	= 2	<= 0.5	<= 256	<= 0.12	= 4	= 0.06	= 1	<= 1	0	0	0	0	1	0	0	1	0	0	0	0	0	0	0	0	2
PSENT 592	A	Enterococcus spp.	0592	grass	1	= 1	= 8	= 4	<= 0.25	> 32	<= 32	<= 128	= 32	= 2	= 1	<= 256	<= 0.12	<= 2	= 0.03	= 1	= 2	0	0	0	0	1	0	0	1	0	0	0	0	0	0	0	0	2
PSENT 596	A	Faecium	0596	dairy	1	= 1	= 4	= 4	= 1	> 32	<= 32	<= 128	= 32	= 2	= 4	<= 256	<= 0.12	<= 2	= 0.03	= 0.5	<= 1	0	0	0	0	1	0	0	1	0	0	0	0	0	0	0	0	2
PSENT 597	A	Enterococcus spp.	0597	grass	1	= 1	= 8	= 4	<= 0.25	> 32	<= 32	<= 128	= 32	= 2	= 4	<= 256	= 0.25	> 16	= 0.06	= 1	= 2	0	0	0	0	1	0	0	1	0	0	0	0	1	0	0	0	3
PSENT 599	A	Faecalis	0599	grass	1	= 1	= 8	= 2	= 2	<= 1	<= 32	<= 128	> 32	= 2	= 4	<= 256	= 0.25	<= 2	= 0.25	= 2	NA	0	0	0	0	0	0	0	1	0	0	0	0	0	0	0	NA	1
PSENT 600	A	Enterococcus spp.	0600	grass	1	= 1	= 8	= 4	= 0.5	> 32	<= 32	<= 128	= 32	= 2	= 2	<= 256	<= 0.12	= 4	= 0.03	= 0.5	<= 1	0	0	0	0	1	0	0	1	0	0	0	0	0	0	0	0	2
PSENT 601	A	Enterococcus spp.	0601	grass	1	= 1	= 8	= 4	<= 0.25	> 32	<= 32	<= 128	= 32	= 2	= 4	<= 256	<= 0.12	<= 2	= 0.03	= 2	<= 1	0	0	0	0	1	0	0	1	0	0	0	0	0	0	0	0	2
PSENT 602	A	Faecium	0602	grass	1	= 1	= 8	= 2	> 8	> 32	<= 32	<= 128	> 32	= 2	= 4	<= 256	= 0.25	> 16	= 0.06	= 1	= 2	0	0	0	1	1	0	0	1	0	0	0	0	1	0	0	0	4
PSENT 605	A	Faecium	0605	grass	1	= 1	= 4	= 4	= 1	> 32	<= 32	<= 128	= 32	= 2	= 2	<= 256	= 0.5	= 4	= 0.06	= 0.5	= 2	0	0	0	0	1	0	0	1	0	0	0	0	0	0	0	0	2
PSENT 608	A	Enterococcus spp.	0608	grass	1	= 1	= 8	= 4	<= 0.25	> 32	<= 32	<= 128	= 16	= 2	= 1	<= 256	= 0.5	<= 2	= 0.03	= 2	<= 1	0	0	0	0	1	0	0	1	0	0	0	0	0	0	0	0	2
PSENT 610	A	Faecium	0610	grass	1	= 1	= 4	= 4	= 1	> 32	<= 32	<= 128	= 4	= 1	<= 0.5	<= 256	= 0.5	<= 2	= 0.06	= 1	<= 1	0	0	0	0	1	0	0	0	0	0	0	0	0	0	0	0	1
PSENT 613	A	Faecium	0613	grass	1	= 1	= 4	= 4	= 0.5	> 32	<= 32	<= 128	= 32	= 2	= 8	<= 256	= 0.5	<= 2	= 0.06	= 1	<= 1	0	0	0	0	1	0	0	1	0	0	0	0	0	0	0	0	2
PSENT 614	A	Faecalis	0614	dairy	1	<= 0.5	= 8	= 2	= 4	> 32	<= 32	<= 128	= 32	= 2	= 1	<= 256	= 0.5	<= 2	= 0.06	= 4	NA	0	0	0	0	1	0	0	1	0	0	0	0	0	0	0	NA	2
PSENT 615	A	Enterococcus spp.	0615	dairy	1	= 1	= 8	= 4	<= 0.25	> 32	<= 32	<= 128	= 32	= 2	= 4	<= 256	= 0.5	<= 2	= 0.03	= 1	<= 1	0	0	0	0	1	0	0	1	0	0	0	0	0	0	0	0	2
PSENT 617	A	Faecalis	0617	dairy	1	<= 0.5	= 8	= 2	= 1	> 32	<= 32	<= 128	= 32	= 2	= 2	<= 256	= 0.5	<= 2	= 0.06	= 4	NA	0	0	0	0	1	0	0	1	0	0	0	0	0	0	0	NA	2
PSENT 618	A	Enterococcus spp.	0618	dairy	1	= 1	= 8	= 4	<= 0.25	> 32	<= 32	<= 128	= 32	= 2	= 4	<= 256	= 0.25	<= 2	= 0.03	= 1	<= 1	0	0	0	0	1	0	0	1	0	0	0	0	0	0	0	0	2
PSENT 619	A	Enterococcus spp.	0619	dairy	1	= 1	= 4	= 2	<= 0.25	> 32	<= 32	<= 128	= 32	= 2	= 4	<= 256	= 0.25	<= 2	= 0.06	= 2	<= 1	0	0	0	0	1	0	0	1	0	0	0	0	0	0	0	0	2
PSENT 620	A	Faecalis	0620	dairy	1	= 1	= 8	= 2	= 4	> 32	<= 32	<= 128	= 16	= 2	= 4	<= 256	= 0.5	<= 2	= 0.03	= 0.5	NA	0	0	0	0	1	0	0	1	0	0	0	0	0	0	0	NA	2
PSENT 621	A	Enterococcus spp.	0621	dairy	1	= 2	= 8	= 2	<= 0.25	> 32	<= 32	<= 128	= 32	= 2	= 2	<= 256	= 0.25	<= 2	= 0.03	= 1	<= 1	0	0	0	0	1	0	0	1	0	0	0	0	0	0	0	0	2
PSENT 622	A	Faecium	0622	dairy	1	= 1	= 8	= 2	> 8	> 32	<= 32	<= 128	> 32	= 2	= 1	<= 256	<= 0.12	= 16	= 0.12	= 0.5	<= 1	0	0	0	1	1	0	0	1	0	0	0	0	1	0	0	0	4
PSENT 623	A	Faecalis	0623	dairy	1	= 1	= 8	= 2	= 2	> 32	<= 32	= 256	= 8	= 2	= 4	<= 256	= 0.5	<= 2	= 0.03	= 0.5	NA	0	0	0	0	1	0	0	1	0	0	0	0	0	0	0	NA	2
PSENT 624	A	Faecium	0624	dairy	1	= 1	= 8	= 2	<= 0.25	> 32	<= 32	<= 128	= 32	= 2	= 2	<= 256	<= 0.12	<= 2	= 0.03	= 0.5	<= 1	0	0	0	0	1	0	0	1	0	0	0	0	0	0	0	0	2
PSENT 625	A	Faecalis	0625	dairy	1	<= 0.5	= 8	= 2	<= 0.25	> 32	<= 32	<= 128	= 16	= 2	= 2	<= 256	= 0.25	<= 2	= 0.06	= 8	NA	0	0	0	0	1	0	0	1	0	0	0	0	0	0	0	NA	2
PSENT 628	A	Enterococcus spp.	0628	dairy	1	= 1	= 8	= 4	<= 0.25	> 32	<= 32	<= 128	= 32	= 2	= 4	<= 256	<= 0.12	<= 2	= 0.06	= 0.5	<= 1	0	0	0	0	1	0	0	1	0	0	0	0	0	0	0	0	2
PSENT 632	A	Enterococcus spp.	0632	dairy	1	= 2	= 8	= 2	= 1	= 32	<= 32	<= 128	= 32	= 2	= 4	<= 256	= 0.25	<= 2	= 0.12	= 1	= 4	0	0	0	0	1	0	0	1	0	0	0	0	0	0	0	0	2
PSENT 634	A	Enterococcus spp.	0634	dairy	1	= 1	= 8	= 4	<= 0.25	> 32	<= 32	<= 128	= 16	= 2	= 2	<= 256	= 0.25	<= 2	= 0.06	= 0.5	<= 1	0	0	0	0	1	0	0	1	0	0	0	0	0	0	0	0	2
PSENT 636	A	Enterococcus spp.	0636	dairy	1	= 1	= 8	= 1	= 1	<= 1	<= 32	<= 128	= 16	= 2	= 1	<= 256	= 0.25	<= 2	= 0.12	= 2	= 2	0	0	0	0	0	0	0	1	0	0	0	0	0	0	0	0	1
PSENT 649	A	Faecalis	0649	grass	1	= 1	= 8	> 4	<= 0.25	> 32	<= 32	<= 128	= 32	= 2	= 1	<= 256	<= 0.12	<= 2	= 0.03	= 0.5	NA	0	0	1	0	1	0	0	1	0	0	0	0	0	0	0	NA	3
PSENT 650	A	Enterococcus spp.	0650	grass	1	<= 0.5	= 8	= 1	= 1	> 32	<= 32	<= 128	= 16	= 2	<= 0.5	<= 256	= 0.5	<= 2	= 0.06	= 4	<= 1	0	0	0	0	1	0	0	1	0	0	0	0	0	0	0	0	2
PSENT 651	A	Enterococcus spp.	0651	grass	1	= 2	= 8	= 2	<= 0.25	> 32	<= 32	<= 128	= 16	= 2	= 8	<= 256	= 0.25	<= 2	= 0.06	= 1	<= 1	0	0	0	0	1	0	0	1	0	0	0	0	0	0	0	0	2
PSENT 654	A	Enterococcus spp.	0654	grain	1	= 1	= 4	= 2	<= 0.25	> 32	<= 32	<= 128	<= 1	= 2	= 2	<= 256	<= 0.12	<= 2	= 0.12	= 1	<= 1	0	0	0	0	1	0	0	0	0	0	0	0	0	0	0	0	1
PSENT 655	A	Enterococcus spp.	0655	grain	1	= 1	= 4	= 2	<= 0.25	> 32	<= 32	<= 128	<= 1	= 2	= 4	<= 256	= 0.25	<= 2	= 0.03	= 1	<= 1	0	0	0	0	1	0	0	0	0	0	0	0	0	0	0	0	1
PSENT 656	A	Enterococcus spp.	0656	grain	1	= 1	= 4	= 2	<= 0.25	> 32	<= 32	<= 128	<= 1	= 2	= 2	<= 256	= 0.25	<= 2	= 0.06	= 0.5	<= 1	0	0	0	0	1	0	0	0	0	0	0	0	0	0	0	0	1
PSENT 657	A	Enterococcus spp.	0657	grain	1	= 2	= 8	= 2	<= 0.25	> 32	<= 32	<= 128	= 32	= 2	= 2	<= 256	= 1	<= 2	= 0.06	= 8	<= 1	0	0	0	0	1	0	0	1	0	0	0	0	0	0	0	0	2
PSENT 658	A	Enterococcus spp.	0658	grain	1	= 4	= 8	= 2	= 4	<= 1	<= 32	<= 128	= 32	= 2	= 1	<= 256	= 0.25	<= 2	= 0.06	= 1	= 4	0	0	0	0	0	0	0	1	0	0	0	0	0	0	0	0	1
PSENT 659	A	Enterococcus spp.	0659	grass	1	<= 0.5	= 8	= 1	= 2	> 32	<= 32	<= 128	= 16	= 2	= 1	<= 256	= 0.5	<= 2	= 0.06	= 4	<= 1	0	0	0	0	1	0	0	1	0	0	0	0	0	0	0	0	2
PSENT 660	A	Faecalis	0660	grass	1	= 1	= 8	= 2	= 4	> 32	<= 32	= 512	= 16	= 2	= 2	<= 256	<= 0.12	<= 2	= 0.03	= 0.5	NA	0	0	0	0	1	0	0	1	0	0	0	0	0	0	0	NA	2
PSENT 661	A	Enterococcus spp.	0661	grass	1	= 2	= 4	= 2	<= 0.25	> 32	<= 32	<= 128	= 32	= 2	= 8	<= 256	= 0.25	> 16	= 0.06	= 1	<= 1	0	0	0	0	1	0	0	1	0	0	0	0	1	0	0	0	3
PSENT 664	A	Enterococcus spp.	0664	grain	1	= 2	= 4	= 4	<= 0.25	> 32	<= 32	<= 128	= 2	= 2	= 2	<= 256	<= 0.12	<= 2	= 0.03	= 1	<= 1	0	0	0	0	1	0	0	0	0	0	0	0	0	0	0	0	1
PSENT 665	A	Enterococcus spp.	0665	grain	1	= 1	= 8	= 1	= 1	<= 1	<= 32	<= 128	= 16	= 2	= 2	<= 256	= 0.25	<= 2	= 0.12	= 2	= 2	0	0	0	0	0	0	0	1	0	0	0	0	0	0	0	0	1
PSENT 671	A	Enterococcus spp.	0671	grain	1	= 1	= 8	= 1	= 0.5	<= 1	<= 32	<= 128	> 32	= 2	= 2	<= 256	= 0.25	<= 2	= 0.06	= 1	= 4	0	0	0	0	0	0	0	1	0	0	0	0	0	0	0	0	1
PSENT 673	A	Enterococcus spp.	0673	grass	1	= 4	= 8	= 2	<= 0.25	> 32	<= 32	= 256	= 32	= 4	= 4	<= 256	= 0.5	<= 2	= 0.06	= 0.5	<= 1	0	0	0	0	1	0	0	1	0	0	0	0	0	0	0	0	2
PSENT 674	A	Enterococcus spp.	0674	grain	1	= 2	= 4	= 2	<= 0.25	> 32	<= 32	<= 128	= 32	= 2	= 4	<= 256	<= 0.12	<= 2	= 0.03	= 0.5	<= 1	0	0	0	0	1	0	0	1	0	0	0	0	0	0	0	0	2
PSENT 680	A	Enterococcus spp.	0680	grain	1	= 4	= 8	= 2	= 8	> 32	<= 32	<= 128	= 32	= 2	= 2	<= 256	= 0.25	= 16	= 0.06	= 1	<= 1	0	0	0	1	1	0	0	1	0	0	0	0	1	0	0	0	4
PSENT 684	A	Enterococcus spp.	0684	grain	1	= 1	= 8	= 4	<= 0.25	> 32	<= 32	<= 128	= 32	= 2	= 2	<= 256	<= 0.12	<= 2	= 0.03	= 0.5	<= 1	0	0	0	0	1	0	0	1	0	0	0	0	0	0	0	0	2
PSENT 686	A	Enterococcus spp.	0686	grass	1	= 1	= 8	= 4	= 0.5	> 32	<= 32	<= 128	= 32	= 2	= 1	<= 256	<= 0.12	<= 2	= 0.03	= 0.5	<= 1	0	0	0	0	1	0	0	1	0	0	0	0	0	0	0	0	2
PSENT 688	A	Enterococcus spp.	0688	grass	1	= 1	= 8	= 4	= 0.5	> 32	<= 32	<= 128	= 32	= 2	= 2	<= 256	= 0.25	<= 2	= 0.06	= 0.5	<= 1	0	0	0	0	1	0	0	1	0	0	0	0	0	0	0	0	2
PSENT 689	A	Enterococcus spp.	0689	grass	1	<= 0.5	= 8	= 2	= 1	<= 1	<= 32	<= 128	= 16	= 2	= 2	<= 256	= 0.25	<= 2	= 0.06	= 1	= 4	0	0	0	0	0	0	0	1	0	0	0	0	0	0	0	0	1
PSENT 691	A	Faecium	0691	grass	1	= 1	= 8	= 2	= 1	> 32	<= 32	<= 128	= 16	= 2	= 1	<= 256	= 0.5	<= 2	= 0.06	= 4	<= 1	0	0	0	0	1	0	0	1	0	0	0	0	0	0	0	0	2
PSENT 693	A	Faecalis	0693	grass	1	<= 0.5	= 8	= 2	<= 0.25	> 32	<= 32	<= 128	= 32	= 2	<= 0.5	<= 256	= 0.5	<= 2	= 0.06	= 4	NA	0	0	0	0	1	0	0	1	0	0	0	0	0	0	0	NA	2
PSENT 695	A	Faecalis	0695	grass	1	= 1	= 8	= 2	= 1	> 32	<= 32	<= 128	= 8	= 2	= 4	<= 256	<= 0.12	<= 2	= 0.03	= 0.5	NA	0	0	0	0	1	0	0	1	0	0	0	0	0	0	0	NA	2
PSENT 696	A	Enterococcus spp.	0696	grass	1	= 1	= 8	= 4	<= 0.25	> 32	<= 32	<= 128	= 32	= 2	<= 0.5	<= 256	= 0.25	<= 2	= 0.5	= 1	<= 1	0	0	0	0	1	0	0	1	0	0	0	0	0	1	0	0	3
PSENT 697	A	Enterococcus spp.	0697	grass	1	= 2	= 4	= 4	<= 0.25	> 32	<= 32	<= 128	= 32	= 2	= 4	<= 256	<= 0.12	<= 2	= 0.03	= 1	<= 1	0	0	0	0	1	0	0	1	0	0	0	0	0	0	0	0	2
PSENT 698	A	Faecium	0698	grass	1	= 1	= 4	= 4	= 0.5	> 32	<= 32	<= 128	= 32	= 2	= 1	<= 256	<= 0.12	= 4	= 0.03	= 1	<= 1	0	0	0	0	1	0	0	1	0	0	0	0	0	0	0	0	2
PSENT 700	A	Enterococcus spp.	0700	grass	1	= 1	= 8	= 4	<= 0.25	> 32	<= 32	<= 128	= 32	= 2	= 2	<= 256	<= 0.12	<= 2	= 0.06	= 0.5	<= 1	0	0	0	0	1	0	0	1	0	0	0	0	0	0	0	0	2
PSENT 704	A	Enterococcus spp.	0704	grass	1	= 1	= 8	= 4	<= 0.25	> 32	= 64	<= 128	= 32	= 2	= 4	<= 256	<= 0.12	<= 2	= 0.06	= 1	<= 1	0	0	0	0	1	0	0	1	0	0	0	0	0	0	0	0	2
PSENT 705	A	Faecalis	0705	grass	1	= 1	= 8	= 2	= 1	> 32	<= 32	<= 128	<= 1	= 2	= 4	<= 256	= 0.25	<= 2	= 0.03	<= 0.25	NA	0	0	0	0	1	0	0	0	0	0	0	0	0	0	0	NA	1
PSENT 706	A	Enterococcus spp.	0706	grass	1	= 1	= 8	= 1	= 1	<= 1	<= 32	<= 128	> 32	= 2	= 2	<= 256	= 0.25	<= 2	= 0.06	= 1	= 4	0	0	0	0	0	0	0	1	0	0	0	0	0	0	0	0	1
PSENT 707	A	Enterococcus spp.	0707	grain	1	= 2	= 4	= 4	<= 0.25	> 32	<= 32	<= 128	= 32	= 2	= 4	<= 256	= 0.25	<= 2	= 0.03	= 1	<= 1	0	0	0	0	1	0	0	1	0	0	0	0	0	0	0	0	2
PSENT 708	A	Faecalis	0708	grain	1	<= 0.5	= 8	= 2	> 8	> 32	<= 32	<= 128	> 32	= 1	= 2	<= 256	= 0.5	= 16	= 0.03	= 1	NA	0	0	0	1	1	0	0	1	0	0	0	0	1	0	0	NA	4
PSENT 709	A	Enterococcus spp.	0709	grain	1	<= 0.5	= 8	= 2	= 0.5	<= 1	<= 32	<= 128	= 16	= 2	<= 0.5	<= 256	= 0.25	<= 2	<= 0.016	= 1	= 4	0	0	0	0	0	0	0	1	0	0	0	0	0	0	0	0	1
PSENT 710	A	Enterococcus spp.	0710	grain	1	= 1	= 8	= 4	= 1	> 32	<= 32	<= 128	> 32	= 2	= 1	<= 256	= 0.25	= 4	= 0.06	= 0.5	<= 1	0	0	0	0	1	0	0	1	0	0	0	0	0	0	0	0	2
PSENT 712	A	Faecalis	0712	grass	1	= 1	= 8	= 2	= 0.5	> 32	<= 32	<= 128	<= 1	= 2	= 2	<= 256	= 0.25	<= 2	= 0.25	= 0.5	NA	0	0	0	0	1	0	0	0	0	0	0	0	0	0	0	NA	1
PSENT 714	A	Enterococcus spp.	0714	grain	1	= 1	= 8	= 4	<= 0.25	> 32	<= 32	<= 128	= 32	= 2	= 1	<= 256	<= 0.12	<= 2	= 0.06	= 1	<= 1	0	0	0	0	1	0	0	1	0	0	0	0	0	0	0	0	2
PSENT 716	A	Enterococcus spp.	0716	grain	1	<= 0.5	= 8	= 2	= 0.5	<= 1	<= 32	<= 128	> 32	= 2	= 4	<= 256	= 0.25	<= 2	= 0.25	= 2	= 2	0	0	0	0	0	0	0	1	0	0	0	0	0	0	0	0	1
PSENT 717	A	Enterococcus spp.	0717	grain	1	= 2	= 8	= 4	= 2	<= 1	<= 32	<= 128	> 32	= 2	= 4	<= 256	= 0.25	<= 2	= 0.06	= 2	= 4	0	0	0	0	0	0	0	1	0	0	0	0	0	0	0	0	1
PSENT 724	A	Enterococcus spp.	0724	grain	1	<= 0.5	= 8	= 2	= 0.5	<= 1	<= 32	<= 128	<= 1	= 2	= 4	<= 256	= 0.25	<= 2	<= 0.016	= 2	<= 1	0	0	0	0	0	0	0	0	0	0	0	0	0	0	0	0	0
PSENT 725	A	Enterococcus spp.	0725	grain	1	= 2	= 8	= 4	= 1	<= 1	<= 32	<= 128	<= 1	= 2	= 4	<= 256	= 0.25	<= 2	= 0.06	= 2	<= 1	0	0	0	0	0	0	0	0	0	0	0	0	0	0	0	0	0
PSENT 726	A	Faecium	0726	grass	1	= 1	= 4	= 4	> 8	> 32	<= 32	<= 128	> 32	= 2	= 4	<= 256	<= 0.12	> 16	= 0.06	= 2	<= 1	0	0	0	1	1	0	0	1	0	0	0	0	1	0	0	0	4
PSENT 728	A	Enterococcus spp.	0728	grass	1	<= 0.5	= 8	= 2	= 0.5	<= 1	<= 32	<= 128	= 32	= 2	= 1	<= 256	= 0.25	<= 2	= 0.03	= 1	= 2	0	0	0	0	0	0	0	1	0	0	0	0	0	0	0	0	1
PSENT 731	A	Faecium	0731	grass	1	= 1	= 8	= 2	<= 0.25	> 32	<= 32	<= 128	= 32	= 2	= 2	<= 256	= 0.25	<= 2	= 0.06	= 1	<= 1	0	0	0	0	1	0	0	1	0	0	0	0	0	0	0	0	2
PSENT 732	A	Enterococcus spp.	0732	grass	1	<= 0.5	= 8	= 2	= 2	<= 1	<= 32	<= 128	= 32	= 2	= 1	<= 256	= 0.25	<= 2	= 0.25	= 2	= 4	0	0	0	0	0	0	0	1	0	0	0	0	0	0	0	0	1
PSENT 733	A	Enterococcus spp.	0733	grass	1	= 2	= 4	= 4	= 1	> 32	<= 32	<= 128	= 32	= 2	= 4	<= 256	<= 0.12	> 16	= 0.25	= 2	= 2	0	0	0	0	1	0	0	1	0	0	0	0	1	0	0	0	3
PSENT 734	A	Enterococcus spp.	0734	grass	1	= 2	= 8	= 4	= 2	> 32	<= 32	<= 128	<= 1	= 2	= 4	<= 256	= 0.5	<= 2	= 0.06	= 0.5	<= 1	0	0	0	0	1	0	0	0	0	0	0	0	0	0	0	0	1
PSENT 735	A	Enterococcus spp.	0735	grass	1	<= 0.5	= 8	= 2	= 4	> 32	<= 32	<= 128	= 16	= 2	= 1	<= 256	= 0.25	> 16	= 0.06	= 0.5	<= 1	0	0	0	0	1	0	0	1	0	0	0	0	1	0	0	0	3
PSENT 736	A	Enterococcus spp.	0736	grass	1	= 2	= 8	= 4	= 4	> 32	<= 32	<= 128	<= 1	= 2	= 8	<= 256	= 1	<= 2	= 0.03	= 0.5	<= 1	0	0	0	0	1	0	0	0	0	0	0	0	0	0	0	0	1
PSENT 738	A	Faecalis	0738	grass	1	= 1	= 8	= 2	= 4	> 32	<= 32	<= 128	<= 1	= 2	= 4	<= 256	= 0.25	<= 2	= 0.03	= 0.5	NA	0	0	0	0	1	0	0	0	0	0	0	0	0	0	0	NA	1
PSENT 740	A	Enterococcus spp.	0740	grass	1	<= 0.5	= 8	= 2	> 8	> 32	<= 32	<= 128	> 32	= 2	= 2	<= 256	= 0.25	<= 2	= 0.03	= 1	<= 1	0	0	0	1	1	0	0	1	0	0	0	0	0	0	0	0	3
PSENT 741	A	Faecium	0741	grass	1	= 1	= 4	= 1	<= 0.25	> 32	<= 32	<= 128	= 2	= 2	= 2	<= 256	<= 0.12	> 16	= 0.06	= 1	<= 1	0	0	0	0	1	0	0	0	0	0	0	0	1	0	0	0	2
PSENT 742	A	Enterococcus spp.	0742	grass	1	<= 0.5	= 8	= 2	<= 0.25	> 32	<= 32	<= 128	<= 1	= 2	<= 0.5	<= 256	= 0.5	<= 2	= 0.06	= 0.5	<= 1	0	0	0	0	1	0	0	0	0	0	0	0	0	0	0	0	1
PSENT 746	A	Enterococcus spp.	0746	grass	1	<= 0.5	= 8	= 2	<= 0.25	> 32	<= 32	= 256	<= 1	= 2	<= 0.5	<= 256	= 0.5	> 16	= 0.06	= 0.5	<= 1	0	0	0	0	1	0	0	0	0	0	0	0	1	0	0	0	2
PSENT 750	A	Enterococcus spp.	0750	grass	1	= 1	= 8	= 1	= 2	<= 1	<= 32	<= 128	= 32	= 2	= 1	<= 256	= 0.25	<= 2	= 0.06	= 2	= 2	0	0	0	0	0	0	0	1	0	0	0	0	0	0	0	0	1
PSENT 752	A	Faecium	0752	grass	1	= 1	= 8	= 2	<= 0.25	> 32	<= 32	<= 128	= 8	= 2	= 1	<= 256	<= 0.12	<= 2	= 0.06	= 0.5	<= 1	0	0	0	0	1	0	0	1	0	0	0	0	0	0	0	0	2
PSENT 753	A	Faecium	0753	grass	1	= 1	= 8	= 2	= 4	> 32	<= 32	<= 128	> 32	= 2	= 2	<= 256	= 0.25	= 4	= 0.06	= 1	<= 1	0	0	0	0	1	0	0	1	0	0	0	0	0	0	0	0	2
PSENT 757	A	Enterococcus spp.	0757	grass	1	= 2	= 4	= 4	<= 0.25	> 32	<= 32	<= 128	= 16	= 2	= 2	<= 256	<= 0.12	<= 2	= 0.03	= 1	<= 1	0	0	0	0	1	0	0	1	0	0	0	0	0	0	0	0	2
PSENT 759	A	Enterococcus spp.	0759	grass	1	<= 0.5	= 8	= 2	<= 0.25	= 16	<= 32	<= 128	= 16	= 2	= 1	<= 256	<= 0.12	<= 2	= 0.03	= 0.5	<= 1	0	0	0	0	0	0	0	1	0	0	0	0	0	0	0	0	1
PSENT 762	A	Enterococcus spp.	0762	grass	1	= 2	= 4	= 4	<= 0.25	> 32	<= 32	<= 128	= 32	= 2	= 2	<= 256	= 0.25	<= 2	= 0.03	= 1	<= 1	0	0	0	0	1	0	0	1	0	0	0	0	0	0	0	0	2
PSENT 764	A	Faecium	0764	grass	1	= 1	= 8	= 2	= 8	> 32	<= 32	<= 128	= 32	= 2	= 1	<= 256	<= 0.12	<= 2	= 0.06	= 0.5	<= 1	0	0	0	1	1	0	0	1	0	0	0	0	0	0	0	0	3
PSENT 766	A	Enterococcus spp.	0766	grass	1	= 2	= 4	= 2	<= 0.25	> 32	<= 32	<= 128	= 32	= 2	= 2	<= 256	<= 0.12	<= 2	= 0.03	= 1	<= 1	0	0	0	0	1	0	0	1	0	0	0	0	0	0	0	0	2
PSENT 767	A	Enterococcus spp.	0767	grass	1	= 2	= 4	= 2	<= 0.25	> 32	<= 32	<= 128	= 32	= 2	= 8	<= 256	<= 0.12	<= 2	= 0.03	= 0.5	<= 1	0	0	0	0	1	0	0	1	0	0	0	0	0	0	0	0	2
PSENT 770	A	Enterococcus spp.	0770	grass	1	= 1	= 8	= 1	= 1	> 32	<= 32	<= 128	<= 1	= 2	= 8	<= 256	= 0.25	<= 2	= 0.03	= 0.5	<= 1	0	0	0	0	1	0	0	0	0	0	0	0	0	0	0	0	1
PSENT 772	A	Faecium	0772	grass	1	= 2	= 16	= 1	= 0.5	<= 1	<= 32	<= 128	= 16	= 2	= 4	<= 256	= 0.25	> 16	= 0.25	= 2	<= 1	0	0	0	0	0	0	0	1	0	0	0	0	1	0	0	0	2
PSENT 773	A	Enterococcus spp.	0773	grass	1	= 2	= 8	> 4	= 1	> 32	<= 32	= 256	= 16	= 4	= 4	<= 256	= 0.5	<= 2	= 0.06	= 1	<= 1	0	0	1	0	1	0	0	1	0	0	0	0	0	0	0	0	3
PSENT 774	A	Faecium	0774	grass	1	= 1	= 4	= 4	= 0.5	> 32	<= 32	<= 128	= 32	= 2	= 2	<= 256	= 0.25	<= 2	= 0.03	= 0.5	<= 1	0	0	0	0	1	0	0	1	0	0	0	0	0	0	0	0	2
PSENT 775	A	Enterococcus spp.	0775	grass	1	= 2	= 4	= 2	<= 0.25	> 32	<= 32	<= 128	= 32	= 2	= 2	<= 256	= 0.25	= 4	= 0.03	= 1	<= 1	0	0	0	0	1	0	0	1	0	0	0	0	0	0	0	0	2
PSENT 777	A	Enterococcus spp.	0777	grass	2	<= 0.5	= 8	= 2	<= 0.25	> 32	<= 32	<= 128	= 32	= 2	= 1	<= 256	<= 0.12	<= 2	= 0.03	= 0.5	<= 1	0	0	0	0	1	0	0	1	0	0	0	0	0	0	0	0	2
PSENT 778	A	Faecium	0778	grass	2	= 1	= 8	= 2	= 1	> 32	<= 32	<= 128	= 16	= 4	= 2	<= 256	= 0.25	<= 2	= 0.06	= 0.5	<= 1	0	0	0	0	1	0	0	1	0	0	0	0	0	0	0	0	2
PSENT 779	A	Enterococcus spp.	0779	grass	2	= 1	= 8	= 1	= 2	> 32	<= 32	<= 128	= 16	= 2	= 8	<= 256	= 0.25	<= 2	= 0.03	= 0.5	<= 1	0	0	0	0	1	0	0	1	0	0	0	0	0	0	0	0	2
PSENT 781	A	Enterococcus spp.	0781	grass	2	= 2	= 8	= 4	= 2	> 32	<= 32	<= 128	<= 1	= 2	= 4	<= 256	= 0.5	<= 2	= 0.03	= 0.5	<= 1	0	0	0	0	1	0	0	0	0	0	0	0	0	0	0	0	1
PSENT 783	A	Enterococcus spp.	0783	grass	2	= 1	= 8	= 1	= 2	> 32	<= 32	<= 128	<= 1	= 2	= 4	<= 256	= 0.25	<= 2	= 0.03	= 0.5	<= 1	0	0	0	0	1	0	0	0	0	0	0	0	0	0	0	0	1
PSENT 787	A	Faecalis	0787	grass	2	= 1	= 8	= 2	= 2	> 32	<= 32	= 256	= 8	= 2	= 2	<= 256	= 0.5	<= 2	= 0.03	= 0.5	NA	0	0	0	0	1	0	0	1	0	0	0	0	0	0	0	NA	2
PSENT 793	A	Faecium	0793	grass	2	= 1	= 8	= 2	<= 0.25	> 32	<= 32	<= 128	= 32	= 2	= 2	<= 256	= 0.25	<= 2	= 0.03	= 1	<= 1	0	0	0	0	1	0	0	1	0	0	0	0	0	0	0	0	2
PSENT 794	A	Enterococcus spp.	0794	grass	2	<= 0.5	= 8	= 2	<= 0.25	> 32	<= 32	<= 128	= 32	= 2	= 2	<= 256	<= 0.12	= 4	= 0.03	= 0.5	<= 1	0	0	0	0	1	0	0	1	0	0	0	0	0	0	0	0	2
PSENT 796	A	Faecalis	0796	grass	2	= 1	= 8	= 2	= 0.5	> 32	<= 32	<= 128	= 2	= 2	= 4	<= 256	= 0.25	<= 2	= 0.03	= 2	NA	0	0	0	0	1	0	0	0	0	0	0	0	0	0	0	NA	1
PSENT 797	A	Faecium	0797	grass	2	= 1	= 8	= 2	<= 0.25	> 32	<= 32	<= 128	<= 1	= 2	= 2	<= 256	<= 0.12	<= 2	= 0.03	= 1	<= 1	0	0	0	0	1	0	0	0	0	0	0	0	0	0	0	0	1
PSENT 799	A	Enterococcus spp.	0799	grass	2	= 1	= 8	= 1	= 2	> 32	<= 32	<= 128	= 16	= 2	= 4	<= 256	= 0.5	<= 2	= 0.06	= 4	<= 1	0	0	0	0	1	0	0	1	0	0	0	0	0	0	0	0	2
PSENT 800	A	Enterococcus spp.	0800	grass	2	= 2	= 4	= 2	<= 0.25	> 32	<= 32	<= 128	= 32	= 2	= 2	<= 256	<= 0.12	<= 2	= 0.03	= 1	<= 1	0	0	0	0	1	0	0	1	0	0	0	0	0	0	0	0	2
PSENT 801	A	Enterococcus spp.	0801	grass	2	<= 0.5	= 8	= 1	= 1	> 32	<= 32	<= 128	= 16	= 2	= 1	<= 256	= 0.5	<= 2	= 0.06	= 8	<= 1	0	0	0	0	1	0	0	1	0	0	0	0	0	0	0	0	2
PSENT 807	A	Enterococcus spp.	0807	grass	2	= 1	= 8	= 1	<= 0.25	> 32	<= 32	<= 128	= 16	= 2	= 2	<= 256	<= 0.12	<= 2	= 0.03	= 0.5	<= 1	0	0	0	0	1	0	0	1	0	0	0	0	0	0	0	0	2
PSENT 808	A	Enterococcus spp.	0808	grass	2	= 2	= 4	= 4	<= 0.25	> 32	<= 32	<= 128	= 32	= 2	= 2	<= 256	<= 0.12	<= 2	= 0.03	= 0.5	<= 1	0	0	0	0	1	0	0	1	0	0	0	0	0	0	0	0	2
PSENT 809	A	Enterococcus spp.	0809	grass	2	= 2	= 4	= 4	<= 0.25	> 32	<= 32	<= 128	= 32	= 2	= 2	<= 256	<= 0.12	<= 2	= 0.03	= 0.5	<= 1	0	0	0	0	1	0	0	1	0	0	0	0	0	0	0	0	2
PSENT 810	A	Faecium	0810	grass	2	= 1	= 4	= 4	= 2	> 32	<= 32	<= 128	= 16	= 2	= 1	<= 256	= 0.25	= 4	= 0.03	= 0.5	<= 1	0	0	0	0	1	0	0	1	0	0	0	0	0	0	0	0	2
PSENT 813	A	Enterococcus spp.	0813	grass	2	<= 0.5	= 8	= 1	= 2	> 32	<= 32	<= 128	> 32	= 2	= 1	<= 256	= 0.5	<= 2	= 0.25	= 8	<= 1	0	0	0	0	1	0	0	1	0	0	0	0	0	0	0	0	2
PSENT 814	A	Faecium	0814	grain	2	= 1	= 8	= 2	= 1	> 32	<= 32	<= 128	= 16	= 4	= 2	<= 256	= 0.25	<= 2	= 0.06	= 0.5	<= 1	0	0	0	0	1	0	0	1	0	0	0	0	0	0	0	0	2
PSENT 817	A	Faecium	0817	grass	2	= 1	= 8	= 2	= 8	> 32	<= 32	<= 128	> 32	= 2	<= 0.5	<= 256	= 0.25	= 4	= 0.5	= 0.5	<= 1	0	0	0	1	1	0	0	1	0	0	0	0	0	1	0	0	4
PSENT 819	A	Faecium	0819	grass	2	= 1	= 4	= 4	= 1	> 32	<= 32	<= 128	= 32	= 2	= 1	<= 256	<= 0.12	= 8	= 0.03	= 0.5	<= 1	0	0	0	0	1	0	0	1	0	0	0	0	0	0	0	0	2
PSENT 820	A	Enterococcus spp.	0820	grass	2	= 1	= 8	= 1	= 2	> 32	<= 32	<= 128	= 16	= 4	= 2	<= 256	= 1	<= 2	= 0.06	= 8	<= 1	0	0	0	0	1	0	0	1	0	0	0	0	0	0	0	0	2
PSENT 821	A	Enterococcus spp.	0821	grass	2	= 2	= 8	= 4	<= 0.25	> 32	<= 32	= 256	= 16	= 2	= 4	<= 256	= 0.5	<= 2	= 0.03	= 0.5	<= 1	0	0	0	0	1	0	0	1	0	0	0	0	0	0	0	0	2
PSENT 822	A	Enterococcus spp.	0822	grass	2	<= 0.5	= 8	= 2	= 2	> 32	<= 32	<= 128	= 16	= 2	<= 0.5	<= 256	= 1	<= 2	= 0.06	= 4	<= 1	0	0	0	0	1	0	0	1	0	0	0	0	0	0	0	0	2
PSENT 823	A	Enterococcus spp.	0823	grass	2	= 2	= 8	= 4	= 0.5	> 32	<= 32	= 256	= 16	= 2	= 8	<= 256	= 0.5	> 16	= 0.12	= 0.5	<= 1	0	0	0	0	1	0	0	1	0	0	0	0	1	0	0	0	3
PSENT 825	A	Faecium	0825	grass	2	<= 0.5	= 4	= 4	<= 0.25	> 32	<= 32	<= 128	= 32	= 2	= 1	<= 256	<= 0.12	<= 2	= 0.03	= 4	<= 1	0	0	0	0	1	0	0	1	0	0	0	0	0	0	0	0	2
PSENT 827	A	Enterococcus spp.	0827	grass	2	= 2	= 8	= 4	= 2	> 32	<= 32	<= 128	= 16	= 2	= 8	<= 256	= 0.25	<= 2	= 0.03	= 2	<= 1	0	0	0	0	1	0	0	1	0	0	0	0	0	0	0	0	2
PSENT 828	A	Faecium	0828	grass	2	= 1	= 8	= 2	= 8	> 32	<= 32	<= 128	= 16	= 2	<= 0.5	<= 256	= 0.25	= 4	= 0.25	= 4	<= 1	0	0	0	1	1	0	0	1	0	0	0	0	0	0	0	0	3
PSENT 829	A	Enterococcus spp.	0829	grass	2	<= 0.5	= 4	= 4	= 4	<= 1	<= 32	<= 128	= 16	<= 0.5	= 2	<= 256	= 0.25	> 16	= 0.06	= 2	= 4	0	0	0	0	0	0	0	1	0	0	0	0	1	0	0	0	2
PSENT 830	A	Enterococcus spp.	0830	grass	2	= 1	= 8	= 1	= 4	> 32	<= 32	<= 128	= 8	= 2	= 1	<= 256	= 1	<= 2	= 0.5	= 8	<= 1	0	0	0	0	1	0	0	1	0	0	0	0	0	1	0	0	3
PSENT 831	A	Enterococcus spp.	0831	grass	2	= 2	= 4	= 2	<= 0.25	> 32	<= 32	<= 128	= 32	= 2	= 2	<= 256	<= 0.12	> 16	= 0.03	= 0.5	<= 1	0	0	0	0	1	0	0	1	0	0	0	0	1	0	0	0	3
PSENT 832	A	Faecium	0832	grass	2	<= 0.5	= 4	= 4	<= 0.25	> 32	<= 32	<= 128	= 32	= 2	= 1	<= 256	<= 0.12	<= 2	= 0.03	= 0.5	<= 1	0	0	0	0	1	0	0	1	0	0	0	0	0	0	0	0	2
PSENT 834	A	Enterococcus spp.	0834	grass	2	= 2	= 4	= 2	<= 0.25	> 32	<= 32	<= 128	= 32	= 2	= 2	<= 256	<= 0.12	<= 2	= 0.03	= 1	<= 1	0	0	0	0	1	0	0	1	0	0	0	0	0	0	0	0	2
PSENT 835	A	Enterococcus spp.	0835	grass	2	= 2	= 8	= 4	= 0.5	> 32	<= 32	= 256	= 32	= 2	= 4	<= 256	= 0.25	<= 2	> 0.5	= 2	<= 1	0	0	0	0	1	0	0	1	0	0	0	0	0	1	0	0	3
PSENT 838	A	Enterococcus spp.	0838	grass	2	= 2	= 4	= 2	= 0.5	> 32	<= 32	<= 128	= 32	= 2	= 4	<= 256	= 0.25	<= 2	= 0.03	= 4	<= 1	0	0	0	0	1	0	0	1	0	0	0	0	0	0	0	0	2
PSENT 840	A	Faecium	0840	grass	2	= 1	= 4	= 4	<= 0.25	> 32	<= 32	<= 128	= 32	= 4	= 4	<= 256	= 0.25	<= 2	= 0.03	= 0.5	<= 1	0	0	0	0	1	0	0	1	0	0	0	0	0	0	0	0	2
PSENT 841	A	Enterococcus spp.	0841	grass	2	= 2	= 8	= 4	= 2	> 32	<= 32	<= 128	= 8	= 2	= 4	<= 256	= 0.5	<= 2	= 0.5	= 0.5	<= 1	0	0	0	0	1	0	0	1	0	0	0	0	0	1	0	0	3
PSENT 844	A	Enterococcus spp.	0844	grass	2	<= 0.5	= 8	= 1	<= 0.25	> 32	<= 32	<= 128	= 8	= 2	= 1	<= 256	= 0.25	<= 2	= 0.03	= 2	<= 1	0	0	0	0	1	0	0	1	0	0	0	0	0	0	0	0	2
PSENT 845	A	Enterococcus spp.	0845	grass	2	= 2	= 4	= 2	<= 0.25	> 32	<= 32	<= 128	= 32	= 2	= 2	<= 256	= 0.25	<= 2	= 0.03	= 4	<= 1	0	0	0	0	1	0	0	1	0	0	0	0	0	0	0	0	2
PSENT 847	A	Faecium	0847	grass	2	= 1	= 4	= 4	= 8	> 32	<= 32	<= 128	= 32	= 1	= 1	<= 256	<= 0.12	= 4	= 0.03	= 0.5	<= 1	0	0	0	1	1	0	0	1	0	0	0	0	0	0	0	0	3
PSENT 848	A	Faecalis	0848	milk	2	<= 0.5	= 8	> 4	= 1	> 32	<= 32	<= 128	= 8	= 2	= 1	<= 256	= 0.25	<= 2	= 0.06	= 0.5	NA	0	0	1	0	1	0	0	1	0	0	0	0	0	0	0	NA	3
PSENT 849	A	Faecium	0849	milk	2	= 1	= 4	= 4	<= 0.25	> 32	<= 32	<= 128	= 32	= 2	= 2	<= 256	= 0.25	<= 2	= 0.03	= 1	<= 1	0	0	0	0	1	0	0	1	0	0	0	0	0	0	0	0	2
PSENT 850	A	Faecium	0850	milk	2	= 1	= 4	= 4	= 0.5	> 32	<= 32	<= 128	> 32	= 2	= 4	<= 256	= 0.5	> 16	= 0.03	= 1	<= 1	0	0	0	0	1	0	0	1	0	0	0	0	1	0	0	0	3
PSENT 851	A	Faecalis	0851	milk	2	<= 0.5	= 4	= 4	<= 0.25	> 32	<= 32	<= 128	= 32	= 2	= 1	<= 256	= 0.25	<= 2	= 0.03	= 0.5	NA	0	0	0	0	1	0	0	1	0	0	0	0	0	0	0	NA	2
PSENT 852	A	Faecalis	0852	milk	2	<= 0.5	= 4	= 4	<= 0.25	= 2	<= 32	<= 128	= 16	= 2	<= 0.5	<= 256	<= 0.12	<= 2	<= 0.016	= 1	NA	0	0	0	0	0	0	0	1	0	0	0	0	0	0	0	NA	1
PSENT 854	A	Faecalis	0854	milk	2	<= 0.5	= 4	= 4	= 1	> 32	<= 32	<= 128	= 32	= 2	= 1	<= 256	<= 0.12	<= 2	= 0.06	= 1	NA	0	0	0	0	1	0	0	1	0	0	0	0	0	0	0	NA	2
PSENT 858	A	Enterococcus spp.	0858	milk	2	<= 0.5	= 4	= 4	= 2	> 32	<= 32	<= 128	<= 1	= 2	= 2	<= 256	= 0.25	<= 2	= 0.03	= 2	<= 1	0	0	0	0	1	0	0	0	0	0	0	0	0	0	0	0	1
PSENT 859	A	Faecalis	0859	milk	2	<= 0.5	= 8	= 2	> 8	= 8	<= 32	<= 128	> 32	= 1	<= 0.5	<= 256	<= 0.12	= 16	= 0.03	= 0.5	NA	0	0	0	1	0	0	0	1	0	0	0	0	1	0	0	NA	3
PSENT 860	A	Faecalis	0860	milk	2	<= 0.5	= 8	= 2	> 8	> 32	<= 32	<= 128	> 32	= 2	= 1	<= 256	<= 0.12	= 8	= 0.03	= 0.5	NA	0	0	0	1	1	0	0	1	0	0	0	0	0	0	0	NA	3
PSENT 861	A	Faecalis	0861	milk	2	= 1	= 8	= 2	= 1	> 32	<= 32	= 256	= 16	= 2	= 4	<= 256	= 0.25	<= 2	= 0.03	= 0.5	NA	0	0	0	0	1	0	0	1	0	0	0	0	0	0	0	NA	2
PSENT 868	A	Faecalis	0868	milk	2	= 1	= 8	= 2	= 2	> 32	<= 32	= 256	<= 1	= 2	= 4	<= 256	= 0.5	<= 2	= 0.06	= 0.5	NA	0	0	0	0	1	0	0	0	0	0	0	0	0	0	0	NA	1
PSENT 871	A	Faecium	0871	milk	2	<= 0.5	= 4	= 4	<= 0.25	> 32	<= 32	<= 128	= 16	= 2	= 4	<= 256	= 0.25	<= 2	= 0.03	= 0.5	<= 1	0	0	0	0	1	0	0	1	0	0	0	0	0	0	0	0	2
PSENT 873	A	Faecalis	0873	milk	2	<= 0.5	= 8	= 2	<= 0.25	> 32	<= 32	<= 128	= 16	= 2	<= 0.5	<= 256	= 0.5	<= 2	= 0.06	= 4	NA	0	0	0	0	1	0	0	1	0	0	0	0	0	0	0	NA	2
PSENT 874	A	Faecalis	0874	milk	2	= 1	= 8	= 2	= 2	> 32	<= 32	<= 128	= 8	= 2	= 4	<= 256	= 0.25	<= 2	= 0.03	= 0.5	NA	0	0	0	0	1	0	0	1	0	0	0	0	0	0	0	NA	2
PSENT 875	A	Faecium	0875	milk	2	<= 0.5	= 4	= 4	<= 0.25	> 32	<= 32	<= 128	= 32	= 2	= 1	<= 256	<= 0.12	<= 2	= 0.03	= 1	<= 1	0	0	0	0	1	0	0	1	0	0	0	0	0	0	0	0	2
PSENT 876	A	Faecalis	0876	milk	2	<= 0.5	= 4	= 4	<= 0.25	> 32	<= 32	<= 128	= 16	= 2	<= 0.5	<= 256	<= 0.12	<= 2	= 0.03	= 0.5	NA	0	0	0	0	1	0	0	1	0	0	0	0	0	0	0	NA	2
PSENT 877	A	Faecalis	0877	milk	2	<= 0.5	= 8	= 2	= 2	> 32	<= 32	<= 128	= 16	= 2	<= 0.5	<= 256	= 1	<= 2	= 0.06	= 8	NA	0	0	0	0	1	0	0	1	0	0	0	0	0	0	0	NA	2
PSENT 881	A	Enterococcus spp.	0881	dairy	2	= 2	= 4	= 2	<= 0.25	> 32	<= 32	<= 128	= 32	= 2	= 8	<= 256	= 0.25	<= 2	= 0.03	= 1	<= 1	0	0	0	0	1	0	0	1	0	0	0	0	0	0	0	0	2
PSENT 890	A	Enterococcus spp.	0890	dairy	2	= 2	= 4	= 2	<= 0.25	> 32	<= 32	<= 128	= 32	= 1	= 2	<= 256	<= 0.12	<= 2	= 0.03	= 1	<= 1	0	0	0	0	1	0	0	1	0	0	0	0	0	0	0	0	2
PSENT 900	A	Enterococcus spp.	0900	dairy	2	= 2	= 8	= 4	= 2	> 32	<= 32	<= 128	= 4	= 2	= 8	<= 256	= 0.25	<= 2	= 0.06	= 0.5	<= 1	0	0	0	0	1	0	0	0	0	0	0	0	0	0	0	0	1
PSENT 902	A	Enterococcus spp.	0902	dairy	2	= 2	= 4	= 2	<= 0.25	> 32	<= 32	<= 128	= 32	= 2	= 4	<= 256	= 0.25	<= 2	= 0.03	= 1	<= 1	0	0	0	0	1	0	0	1	0	0	0	0	0	0	0	0	2
PSENT 904	A	Enterococcus spp.	0904	dairy	2	= 2	= 4	= 2	<= 0.25	> 32	<= 32	<= 128	= 32	= 2	= 4	<= 256	= 0.25	<= 2	= 0.06	= 1	<= 1	0	0	0	0	1	0	0	1	0	0	0	0	0	0	0	0	2
PSENT 906	A	Faecium	0906	dairy	2	= 1	= 4	= 4	<= 0.25	> 32	<= 32	<= 128	= 32	= 2	= 4	<= 256	= 0.25	<= 2	= 0.06	= 1	<= 1	0	0	0	0	1	0	0	1	0	0	0	0	0	0	0	0	2
PSENT 908	A	Enterococcus spp.	0908	dairy	2	= 2	= 4	= 2	<= 0.25	> 32	<= 32	<= 128	= 32	= 2	= 8	<= 256	= 0.25	<= 2	= 0.06	= 1	<= 1	0	0	0	0	1	0	0	1	0	0	0	0	0	0	0	0	2
PSENT 913	A	Enterococcus spp.	0913	dairy	2	= 2	= 8	= 4	= 2	> 32	<= 32	<= 128	<= 1	= 2	= 8	<= 256	= 0.5	<= 2	= 0.03	= 0.5	<= 1	0	0	0	0	1	0	0	0	0	0	0	0	0	0	0	0	1
PSENT 914	A	Enterococcus spp.	0914	dairy	2	= 1	= 8	= 1	<= 0.25	> 32	<= 32	<= 128	= 8	= 2	= 4	<= 256	= 0.25	<= 2	= 0.03	= 1	<= 1	0	0	0	0	1	0	0	1	0	0	0	0	0	0	0	0	2
PSENT 916	A	Enterococcus spp.	0916	dairy	2	= 1	= 8	= 1	= 0.5	= 2	<= 32	<= 128	= 16	= 2	= 1	<= 256	= 0.25	<= 2	= 0.03	= 2	= 2	0	0	0	0	0	0	0	1	0	0	0	0	0	0	0	0	1
PSENT 917	A	Faecium	0917	dairy	2	<= 0.5	= 8	> 4	<= 0.25	> 32	<= 32	<= 128	= 32	= 2	= 1	<= 256	<= 0.12	<= 2	= 0.06	= 0.5	<= 1	0	0	1	0	1	0	0	1	0	0	0	0	0	0	0	0	3
PSENT 919	A	Enterococcus spp.	0919	dairy	2	<= 0.5	= 8	= 2	= 1	> 32	<= 32	<= 128	= 16	= 2	<= 0.5	<= 256	= 0.5	<= 2	= 0.06	= 4	<= 1	0	0	0	0	1	0	0	1	0	0	0	0	0	0	0	0	2
PSENT 920	A	Enterococcus spp.	0920	dairy	2	= 4	= 4	= 2	<= 0.25	= 32	<= 32	<= 128	<= 1	= 2	= 8	<= 256	<= 0.12	<= 2	= 0.06	= 0.5	<= 1	0	0	0	0	1	0	0	0	0	0	0	0	0	0	0	0	1
PSENT 921	A	Enterococcus spp.	0921	dairy	2	= 1	= 8	= 1	= 4	> 32	<= 32	<= 128	= 16	= 2	= 2	<= 256	= 0.25	<= 2	= 0.06	= 4	<= 1	0	0	0	0	1	0	0	1	0	0	0	0	0	0	0	0	2
PSENT 922	A	Faecium	0922	dairy	2	= 2	= 8	= 2	= 1	<= 1	<= 32	<= 128	<= 1	= 2	= 4	<= 256	= 0.25	<= 2	= 0.12	= 2	<= 1	0	0	0	0	0	0	0	0	0	0	0	0	0	0	0	0	0
PSENT 924	A	Enterococcus spp.	0924	dairy	2	= 1	= 8	= 1	> 8	> 32	<= 32	<= 128	> 32	= 2	= 4	<= 256	<= 0.12	> 16	= 0.06	= 1	<= 1	0	0	0	1	1	0	0	1	0	0	0	0	1	0	0	0	4
PSENT 928	A	Enterococcus spp.	0928	dairy	2	= 1	= 8	= 1	<= 0.25	> 32	<= 32	<= 128	= 16	= 2	<= 0.5	<= 256	= 1	<= 2	= 0.06	= 4	<= 1	0	0	0	0	1	0	0	1	0	0	0	0	0	0	0	0	2
PSENT 930	A	Enterococcus spp.	0930	dairy	2	= 4	= 4	= 2	= 4	> 32	<= 32	<= 128	= 32	= 2	= 8	<= 256	= 0.5	<= 2	= 0.06	= 2	<= 1	0	0	0	0	1	0	0	1	0	0	0	0	0	0	0	0	2
PSENT 931	A	Enterococcus spp.	0931	dairy	2	<= 0.5	= 8	= 2	= 4	> 32	<= 32	<= 128	= 32	= 4	= 1	<= 256	= 0.5	<= 2	= 0.03	= 1	<= 1	0	0	0	0	1	0	0	1	0	0	0	0	0	0	0	0	2
PSENT 934	A	Enterococcus spp.	0934	dairy	2	= 1	= 8	= 1	<= 0.25	> 32	<= 32	<= 128	= 16	= 2	= 1	<= 256	= 1	<= 2	= 0.06	= 4	<= 1	0	0	0	0	1	0	0	1	0	0	0	0	0	0	0	0	2
PSENT 935	A	Enterococcus spp.	0935	dairy	2	= 2	= 8	= 4	= 2	> 32	<= 32	= 256	= 2	= 4	= 8	<= 256	= 0.5	<= 2	= 0.06	= 0.5	<= 1	0	0	0	0	1	0	0	0	0	0	0	0	0	0	0	0	1
PSENT 936	A	Enterococcus spp.	0936	dairy	2	= 2	= 8	= 4	= 2	> 32	<= 32	= 256	<= 1	= 2	= 4	<= 256	= 0.25	<= 2	= 0.12	= 0.5	<= 1	0	0	0	0	1	0	0	0	0	0	0	0	0	0	0	0	1
PSENT 937	A	Enterococcus spp.	0937	dairy	2	= 1	= 8	= 1	= 0.5	> 32	<= 32	<= 128	= 16	= 2	= 2	<= 256	= 0.25	<= 2	= 0.06	= 0.5	<= 1	0	0	0	0	1	0	0	1	0	0	0	0	0	0	0	0	2
PSENT 938	A	Faecium	0938	dairy	2	= 1	= 4	= 4	<= 0.25	> 32	<= 32	<= 128	= 32	= 2	= 2	<= 256	<= 0.12	<= 2	= 0.03	= 0.5	<= 1	0	0	0	0	1	0	0	1	0	0	0	0	0	0	0	0	2
PSENT 939	A	Enterococcus spp.	0939	dairy	2	= 2	= 8	= 4	= 2	> 32	<= 32	<= 128	<= 1	= 2	= 8	<= 256	= 0.25	<= 2	= 0.06	= 0.5	<= 1	0	0	0	0	1	0	0	0	0	0	0	0	0	0	0	0	1
PSENT 943	A	Enterococcus spp.	0943	dairy	2	= 4	= 4	= 2	<= 0.25	> 32	<= 32	<= 128	= 32	= 2	= 4	<= 256	= 0.25	<= 2	= 0.03	= 1	<= 1	0	0	0	0	1	0	0	1	0	0	0	0	0	0	0	0	2
PSENT 945	A	Faecium	0945	dairy	2	= 1	= 4	= 4	<= 0.25	> 32	<= 32	<= 128	= 32	= 2	= 4	<= 256	= 0.25	= 4	= 0.03	= 0.5	= 2	0	0	0	0	1	0	0	1	0	0	0	0	0	0	0	0	2
PSENT 946	A	Faecium	0946	dairy	2	= 1	= 4	= 4	<= 0.25	> 32	<= 32	<= 128	= 32	= 2	= 2	<= 256	= 0.25	= 8	= 0.03	= 0.5	<= 1	0	0	0	0	1	0	0	1	0	0	0	0	0	0	0	0	2
PSENT 950	A	Enterococcus spp.	0950	dairy	2	= 2	= 8	= 1	<= 0.25	<= 1	<= 32	<= 128	= 8	= 2	= 1	<= 256	= 0.25	<= 2	<= 0.016	= 2	= 4	0	0	0	0	0	0	0	1	0	0	0	0	0	0	0	0	1
PSENT 955	A	Enterococcus spp.	0955	dairy	2	= 2	= 8	= 1	= 1	<= 1	<= 32	<= 128	= 16	= 2	= 2	<= 256	= 0.25	<= 2	= 0.06	= 2	= 4	0	0	0	0	0	0	0	1	0	0	0	0	0	0	0	0	1
PSENT 957	A	Enterococcus spp.	0957	dairy	2	<= 0.5	= 8	= 2	<= 0.25	> 32	<= 32	<= 128	= 8	= 2	= 1	<= 256	= 0.25	= 8	= 0.03	= 4	<= 1	0	0	0	0	1	0	0	1	0	0	0	0	0	0	0	0	2
PSENT 958	A	Faecalis	0958	dairy	2	= 1	= 8	= 2	= 2	> 32	<= 32	<= 128	<= 1	= 2	= 4	<= 256	= 0.5	<= 2	= 0.03	= 0.5	NA	0	0	0	0	1	0	0	0	0	0	0	0	0	0	0	NA	1
PSENT 965	A	Enterococcus spp.	0965	dairy	2	= 2	= 8	= 4	<= 0.25	> 32	<= 32	= 256	= 16	= 2	= 4	<= 256	= 0.5	<= 2	= 0.03	= 0.5	<= 1	0	0	0	0	1	0	0	1	0	0	0	0	0	0	0	0	2
PSENT 968	A	Enterococcus spp.	0968	dairy	2	<= 0.5	= 8	= 2	= 8	> 32	<= 32	<= 128	> 32	= 2	= 1	<= 256	<= 0.12	> 16	= 0.03	= 0.5	<= 1	0	0	0	1	1	0	0	1	0	0	0	0	1	0	0	0	4
PSENT 969	A	Enterococcus spp.	0969	dairy	2	= 2	= 8	= 4	= 1	> 32	<= 32	<= 128	= 8	= 2	= 8	<= 256	= 0.25	<= 2	= 0.12	<= 0.25	<= 1	0	0	0	0	1	0	0	1	0	0	0	0	0	0	0	0	2
PSENT 970	A	Enterococcus spp.	0970	dairy	2	= 2	= 8	= 4	= 4	> 32	<= 32	<= 128	= 16	= 4	= 8	<= 256	= 0.5	<= 2	= 0.06	= 0.5	<= 1	0	0	0	0	1	0	0	1	0	0	0	0	0	0	0	0	2
PSENT 971	A	Enterococcus spp.	0971	dairy	2	= 4	= 4	= 2	<= 0.25	> 32	<= 32	<= 128	<= 1	= 2	= 4	<= 256	<= 0.12	<= 2	= 0.03	= 1	<= 1	0	0	0	0	1	0	0	0	0	0	0	0	0	0	0	0	1
PSENT 972	A	Faecium	0972	dairy	2	= 1	= 4	= 1	= 1	> 32	<= 32	<= 128	= 32	= 2	= 2	<= 256	= 0.5	> 16	= 0.06	= 4	<= 1	0	0	0	0	1	0	0	1	0	0	0	0	1	0	0	0	3
PSENT 973	A	Enterococcus spp.	0973	dairy	2	= 2	= 8	= 1	= 1	<= 1	<= 32	<= 128	> 32	= 2	= 2	<= 256	= 0.25	<= 2	= 0.06	= 2	= 4	0	0	0	0	0	0	0	1	0	0	0	0	0	0	0	0	1
PSENT 974	A	Faecium	0974	dairy	2	= 1	= 4	= 2	<= 0.25	> 32	<= 32	<= 128	<= 1	= 2	= 2	<= 256	<= 0.12	<= 2	= 0.03	= 0.5	<= 1	0	0	0	0	1	0	0	0	0	0	0	0	0	0	0	0	1
PSENT 977	A	Enterococcus spp.	0977	dairy	2	<= 0.5	= 4	= 2	<= 0.25	> 32	<= 32	<= 128	= 16	= 2	= 1	<= 256	<= 0.12	<= 2	= 0.03	= 0.5	<= 1	0	0	0	0	1	0	0	1	0	0	0	0	0	0	0	0	2
PSENT 978	A	Enterococcus spp.	0978	dairy	2	= 2	= 8	= 4	= 2	> 32	<= 32	= 256	<= 1	= 2	= 8	<= 256	= 0.5	<= 2	= 0.03	= 1	<= 1	0	0	0	0	1	0	0	0	0	0	0	0	0	0	0	0	1
PSENT 982	A	Enterococcus spp.	0982	dairy	2	<= 0.5	= 4	= 2	<= 0.25	= 32	<= 32	<= 128	= 16	= 2	<= 0.5	<= 256	<= 0.12	<= 2	= 0.03	= 0.5	<= 1	0	0	0	0	1	0	0	1	0	0	0	0	0	0	0	0	2
PSENT 984	A	Enterococcus spp.	0984	dairy	2	<= 0.5	= 4	= 2	= 4	> 32	<= 32	<= 128	> 32	= 1	<= 0.5	<= 256	<= 0.12	= 4	= 0.03	= 0.5	<= 1	0	0	0	0	1	0	0	1	0	0	0	0	0	0	0	0	2
PSENT 985	A	Enterococcus spp.	0985	dairy	2	<= 0.5	= 4	= 2	<= 0.25	= 32	<= 32	<= 128	= 4	= 1	= 1	<= 256	<= 0.12	<= 2	= 0.03	= 0.5	<= 1	0	0	0	0	1	0	0	0	0	0	0	0	0	0	0	0	1
PSENT 986	A	Enterococcus spp.	0986	dairy	2	<= 0.5	= 4	= 2	<= 0.25	> 32	<= 32	<= 128	= 16	= 2	= 1	<= 256	<= 0.12	<= 2	= 0.03	= 0.5	<= 1	0	0	0	0	1	0	0	1	0	0	0	0	0	0	0	0	2
PSENT 987	A	Enterococcus spp.	0987	dairy	2	<= 0.5	= 4	= 2	= 0.5	> 32	<= 32	<= 128	= 32	= 2	= 2	<= 256	<= 0.12	= 4	= 0.03	= 0.5	<= 1	0	0	0	0	1	0	0	1	0	0	0	0	0	0	0	0	2
PSENT 990	A	Enterococcus spp.	0990	dairy	2	<= 0.5	= 8	= 2	= 1	= 16	<= 32	<= 128	= 32	= 2	= 1	<= 256	<= 0.12	<= 2	= 0.06	= 0.5	<= 1	0	0	0	0	0	0	0	1	0	0	0	0	0	0	0	0	1
PSENT 994	A	Faecium	0994		2	<= 0.5	= 4	= 4	<= 0.25	= 32	<= 32	<= 128	= 32	= 2	= 1	<= 256	<= 0.12	<= 2	= 0.03	= 0.5	<= 1	0	0	0	0	1	0	0	1	0	0	0	0	0	0	0	0	2
PSENT 996	A	Enterococcus spp.	0996		2	<= 0.5	= 4	= 2	<= 0.25	= 2	<= 32	<= 128	<= 1	= 2	<= 0.5	<= 256	= 0.25	<= 2	= 0.03	= 1	<= 1	0	0	0	0	0	0	0	0	0	0	0	0	0	0	0	0	0
PSENT 997	A	Enterococcus spp.	0997		2	= 2	= 8	= 4	= 2	> 32	<= 32	<= 128	<= 1	= 2	= 8	<= 256	= 0.5	<= 2	= 0.03	= 0.5	<= 1	0	0	0	0	1	0	0	0	0	0	0	0	0	0	0	0	1
PSENT 998	A	Enterococcus spp.	0998		2	<= 0.5	= 4	= 2	<= 0.25	> 32	<= 32	<= 128	= 16	= 2	<= 0.5	<= 256	= 0.25	<= 2	= 0.03	= 1	<= 1	0	0	0	0	1	0	0	1	0	0	0	0	0	0	0	0	2
PSENT 999	A	Enterococcus spp.	0999		2	<= 0.5	= 8	= 2	= 0.5	> 32	<= 32	<= 128	= 32	= 2	= 1	<= 256	= 0.25	<= 2	= 0.06	= 0.5	<= 1	0	0	0	0	1	0	0	1	0	0	0	0	0	0	0	0	2
PSENT 1000	A	Enterococcus spp.	1000		2	<= 0.5	= 4	= 2	= 0.5	> 32	<= 32	<= 128	= 2	= 2	= 1	<= 256	<= 0.12	<= 2	= 0.03	= 0.5	<= 1	0	0	0	0	1	0	0	0	0	0	0	0	0	0	0	0	1
PSENT 1002	A	Enterococcus spp.	1002		2	<= 0.5	= 4	= 2	<= 0.25	> 32	<= 32	<= 128	= 32	= 2	= 1	<= 256	= 0.25	<= 2	= 0.03	= 0.5	<= 1	0	0	0	0	1	0	0	1	0	0	0	0	0	0	0	0	2
PSENT 1004	A	Enterococcus spp.	1004		2	= 2	= 8	= 4	= 2	> 32	<= 32	<= 128	<= 1	= 2	= 8	<= 256	= 0.5	<= 2	= 0.03	= 0.5	<= 1	0	0	0	0	1	0	0	0	0	0	0	0	0	0	0	0	1
PSENT 1011	A	Enterococcus spp.	1011		2	= 2	= 8	= 4	= 4	> 32	<= 32	= 256	= 32	= 4	= 8	<= 256	= 1	<= 2	= 0.06	= 1	<= 1	0	0	0	0	1	0	0	1	0	0	0	0	0	0	0	0	2
PSENT 1013	A	Faecalis	1013		2	<= 0.5	= 8	= 2	= 0.5	> 32	<= 32	<= 128	= 16	= 2	<= 0.5	<= 256	= 1	<= 2	= 0.06	= 2	NA	0	0	0	0	1	0	0	1	0	0	0	0	0	0	0	NA	2
PSENT 1015	A	Enterococcus spp.	1015		2	<= 0.5	= 4	= 2	<= 0.25	> 32	<= 32	<= 128	= 32	= 2	= 1	<= 256	= 0.25	= 8	= 0.12	= 1	<= 1	0	0	0	0	1	0	0	1	0	0	0	0	0	0	0	0	2
PSENT 1018	A	Enterococcus spp.	1018	grass	2	= 2	= 8	= 1	= 2	<= 1	<= 32	<= 128	= 16	= 2	= 4	<= 256	= 0.25	> 16	= 0.25	= 2	= 4	0	0	0	0	0	0	0	1	0	0	0	0	1	0	0	0	2
PSENT 1023	A	Enterococcus spp.	1023	grass	2	= 2	= 8	= 4	= 2	> 32	<= 32	<= 128	<= 1	= 4	= 8	<= 256	= 0.5	<= 2	= 0.03	= 1	<= 1	0	0	0	0	1	0	0	0	0	0	0	0	0	0	0	0	1
PSENT 1024	A	Enterococcus spp.	1024	grass	2	= 2	= 8	= 4	= 2	> 32	<= 32	<= 128	= 2	= 2	= 8	<= 256	= 0.25	<= 2	= 0.06	= 0.5	<= 1	0	0	0	0	1	0	0	0	0	0	0	0	0	0	0	0	1
PSENT 1025	A	Enterococcus spp.	1025	grass	2	<= 0.5	= 4	= 2	= 0.5	= 8	<= 32	<= 128	= 2	= 2	= 1	<= 256	<= 0.12	<= 2	= 0.5	= 1	<= 1	0	0	0	0	0	0	0	0	0	0	0	0	0	1	0	0	1
PSENT 1026	A	Enterococcus spp.	1026	grass	2	= 2	= 8	= 4	<= 0.25	> 32	<= 32	<= 128	<= 1	= 2	= 2	<= 256	= 0.25	<= 2	= 0.03	= 1	<= 1	0	0	0	0	1	0	0	0	0	0	0	0	0	0	0	0	1
PSENT 1027	A	Enterococcus spp.	1027	grass	2	= 2	= 8	= 4	> 8	> 32	<= 32	<= 128	> 32	= 2	= 4	<= 256	= 0.25	= 16	= 0.03	= 1	<= 1	0	0	0	1	1	0	0	1	0	0	0	0	1	0	0	0	4
PSENT 1028	A	Enterococcus spp.	1028	grass	2	= 2	= 8	= 4	<= 0.25	> 32	<= 32	<= 128	= 32	= 2	= 4	<= 256	<= 0.12	<= 2	= 0.03	= 0.5	<= 1	0	0	0	0	1	0	0	1	0	0	0	0	0	0	0	0	2
PSENT 1029	A	Enterococcus spp.	1029	grass	2	= 2	= 8	= 4	<= 0.25	> 32	<= 32	<= 128	<= 1	= 2	= 16	<= 256	= 0.25	<= 2	= 0.03	= 1	<= 1	0	0	0	0	1	0	0	0	0	1	0	0	0	0	0	0	2
PSENT 1030	A	Enterococcus spp.	1030	grass	2	= 2	= 8	= 4	<= 0.25	> 32	<= 32	<= 128	= 32	= 2	= 2	<= 256	<= 0.12	<= 2	= 0.5	= 1	<= 1	0	0	0	0	1	0	0	1	0	0	0	0	0	1	0	0	3
PSENT 1034	A	Enterococcus spp.	1034	grass	2	= 1	<= 2	= 1	<= 0.25	<= 1	<= 32	<= 128	= 32	= 2	= 2	<= 256	<= 0.12	<= 2	= 0.06	= 0.5	<= 1	0	0	0	0	0	0	0	1	0	0	0	0	0	0	0	0	1
PSENT 1036	A	Enterococcus spp.	1036	grass	2	= 2	= 8	= 4	> 8	> 32	<= 32	<= 128	> 32	= 2	= 1	<= 256	= 0.5	= 16	= 0.03	= 1	<= 1	0	0	0	1	1	0	0	1	0	0	0	0	1	0	0	0	4
PSENT 1037	A	Enterococcus spp.	1037	grass	2	= 2	= 8	= 4	<= 0.25	> 32	<= 32	<= 128	= 16	= 2	= 4	<= 256	<= 0.12	<= 2	= 0.03	= 1	<= 1	0	0	0	0	1	0	0	1	0	0	0	0	0	0	0	0	2
PSENT 1039	A	Enterococcus spp.	1039	grass	2	<= 0.5	= 8	= 2	= 2	> 32	<= 32	<= 128	> 32	= 2	= 1	<= 256	<= 0.12	> 16	= 0.12	= 0.5	<= 1	0	0	0	0	1	0	0	1	0	0	0	0	1	0	0	0	3
PSENT 1040	A	Enterococcus spp.	1040	grass	2	= 2	= 8	= 4	= 0.5	> 32	<= 32	<= 128	> 32	= 2	= 4	<= 256	= 0.5	> 16	= 0.06	= 4	<= 1	0	0	0	0	1	0	0	1	0	0	0	0	1	0	0	0	3
PSENT 1046	A	Enterococcus spp.	1046	grass	2	<= 0.5	= 4	= 2	= 2	> 32	<= 32	<= 128	= 32	= 2	<= 0.5	<= 256	<= 0.12	<= 2	= 0.06	= 4	<= 1	0	0	0	0	1	0	0	1	0	0	0	0	0	0	0	0	2
PSENT 1049	A	Faecium	1049	grass	2	= 1	= 4	= 4	<= 0.25	> 32	<= 32	<= 128	= 16	= 1	= 2	<= 256	<= 0.12	<= 2	= 0.03	= 1	<= 1	0	0	0	0	1	0	0	1	0	0	0	0	0	0	0	0	2
PSENT 1058	A	Enterococcus spp.	1058	grass	2	= 2	= 8	= 4	<= 0.25	> 32	<= 32	<= 128	= 32	= 2	= 4	<= 256	= 0.25	<= 2	= 0.03	= 1	<= 1	0	0	0	0	1	0	0	1	0	0	0	0	0	0	0	0	2
PSENT 1059	A	Faecium	1059	grass	2	= 1	= 4	= 4	= 0.5	> 32	<= 32	<= 128	= 32	= 2	= 2	<= 256	<= 0.12	<= 2	= 0.06	= 4	<= 1	0	0	0	0	1	0	0	1	0	0	0	0	0	0	0	0	2
PSENT 1061	A	Faecium	1061	grass	2	= 1	= 4	= 4	= 0.5	> 32	<= 32	<= 128	= 16	= 2	= 2	<= 256	= 0.5	<= 2	= 0.03	= 2	<= 1	0	0	0	0	1	0	0	1	0	0	0	0	0	0	0	0	2
PSENT 1067	A	Faecium	1067	dairy	2	= 1	= 4	= 1	<= 0.25	> 32	<= 32	<= 128	= 32	= 2	= 2	<= 256	= 0.25	<= 2	= 0.03	= 0.5	<= 1	0	0	0	0	1	0	0	1	0	0	0	0	0	0	0	0	2
PSENT 1068	A	Enterococcus spp.	1068	dairy	2	= 2	= 8	= 1	= 1	<= 1	<= 32	<= 128	= 16	= 2	= 4	<= 256	= 0.25	> 16	= 0.06	= 2	= 4	0	0	0	0	0	0	0	1	0	0	0	0	1	0	0	0	2
PSENT 1069	A	Enterococcus spp.	1069	grass	2	= 2	= 8	= 4	= 0.5	> 32	<= 32	<= 128	= 16	= 2	= 8	<= 256	= 0.5	<= 2	= 0.03	= 2	<= 1	0	0	0	0	1	0	0	1	0	0	0	0	0	0	0	0	2
PSENT 1070	A	Enterococcus spp.	1070	grass	2	<= 0.5	= 4	= 2	<= 0.25	= 16	<= 32	<= 128	<= 1	= 2	<= 0.5	<= 256	<= 0.12	<= 2	= 0.03	= 1	<= 1	0	0	0	0	0	0	0	0	0	0	0	0	0	0	0	0	0
PSENT 1072	A	Faecalis	1072	grass	2	<= 0.5	= 8	= 2	> 8	> 32	<= 32	<= 128	> 32	= 2	= 1	<= 256	<= 0.12	<= 2	= 0.03	= 0.5	NA	0	0	0	1	1	0	0	1	0	0	0	0	0	0	0	NA	3
PSENT 1074	A	Enterococcus spp.	1074	grass	2	= 2	= 8	= 4	= 0.5	> 32	<= 32	<= 128	= 32	= 2	= 2	<= 256	= 0.5	<= 2	= 0.06	= 4	<= 1	0	0	0	0	1	0	0	1	0	0	0	0	0	0	0	0	2
PSENT 1075	A	Enterococcus spp.	1075	grass	2	= 2	= 8	= 4	= 0.5	> 32	<= 32	<= 128	= 16	= 2	= 2	<= 256	= 0.25	= 4	= 0.06	= 0.5	<= 1	0	0	0	0	1	0	0	1	0	0	0	0	0	0	0	0	2
PSENT 1076	A	Faecium	1076	grass	2	= 2	= 8	= 2	= 2	<= 1	<= 32	<= 128	> 32	= 2	= 4	<= 256	= 0.5	<= 2	= 0.5	= 2	= 4	0	0	0	0	0	0	0	1	0	0	0	0	0	1	0	0	2
PSENT 1078	A	Enterococcus spp.	1078	grain	2	<= 0.5	= 4	= 2	<= 0.25	> 32	<= 32	<= 128	= 32	= 2	= 1	<= 256	<= 0.12	<= 2	= 0.03	= 0.5	<= 1	0	0	0	0	1	0	0	1	0	0	0	0	0	0	0	0	2
PSENT 1079	A	Enterococcus spp.	1079	grain	2	= 2	= 8	= 1	= 1	<= 1	<= 32	<= 128	= 32	= 2	= 4	> 1024	= 0.25	> 16	= 0.12	= 1	= 4	0	0	0	0	0	0	0	1	0	0	1	0	1	0	0	0	3
PSENT 1082	A	Enterococcus spp.	1082	grain	2	<= 0.5	= 4	= 2	<= 0.25	= 32	<= 32	<= 128	= 32	= 2	= 1	<= 256	<= 0.12	<= 2	= 0.03	= 0.5	<= 1	0	0	0	0	1	0	0	1	0	0	0	0	0	0	0	0	2
PSENT 1083	A	Enterococcus spp.	1083	grain	2	<= 0.5	= 4	= 2	<= 0.25	> 32	<= 32	<= 128	= 32	= 2	= 1	<= 256	<= 0.12	<= 2	= 0.03	= 0.5	<= 1	0	0	0	0	1	0	0	1	0	0	0	0	0	0	0	0	2
PSENT 1086	A	Enterococcus spp.	1086	grain	2	<= 0.5	= 4	= 2	<= 0.25	> 32	<= 32	<= 128	= 16	= 2	<= 0.5	<= 256	<= 0.12	<= 2	= 0.06	= 1	<= 1	0	0	0	0	1	0	0	1	0	0	0	0	0	0	0	0	2
PSENT 1091	A	Enterococcus spp.	1091	grain	2	<= 0.5	= 4	= 2	<= 0.25	> 32	<= 32	<= 128	= 32	= 2	= 1	<= 256	<= 0.12	<= 2	= 0.03	= 0.5	<= 1	0	0	0	0	1	0	0	1	0	0	0	0	0	0	0	0	2
PSENT 1092	A	Faecalis	1092	grain	2	= 1	= 8	= 2	= 1	> 32	<= 32	<= 128	<= 1	= 2	= 4	<= 256	= 0.5	<= 2	= 0.03	= 0.5	NA	0	0	0	0	1	0	0	0	0	0	0	0	0	0	0	NA	1
PSENT 1093	A	Enterococcus spp.	1093	grain	2	= 2	= 8	= 1	= 2	<= 1	<= 32	<= 128	= 32	= 2	= 2	<= 256	= 0.25	<= 2	= 0.06	= 1	= 4	0	0	0	0	0	0	0	1	0	0	0	0	0	0	0	0	1
PSENT 1094	A	Enterococcus spp.	1094	grain	2	<= 0.5	= 4	= 2	<= 0.25	> 32	<= 32	<= 128	= 16	= 2	<= 0.5	<= 256	<= 0.12	<= 2	= 0.03	= 0.5	<= 1	0	0	0	0	1	0	0	1	0	0	0	0	0	0	0	0	2
PSENT 1098	A	Enterococcus spp.	1098	grain	2	<= 0.5	= 4	= 2	<= 0.25	> 32	<= 32	<= 128	= 4	= 2	<= 0.5	<= 256	<= 0.12	<= 2	= 0.12	= 0.5	<= 1	0	0	0	0	1	0	0	0	0	0	0	0	0	0	0	0	1
PSENT 1099	A	Enterococcus spp.	1099	grain	2	<= 0.5	= 4	= 2	<= 0.25	= 8	<= 32	<= 128	= 16	= 2	= 1	<= 256	<= 0.12	<= 2	<= 0.016	= 0.5	<= 1	0	0	0	0	0	0	0	1	0	0	0	0	0	0	0	0	1
PSENT 1101	A	Enterococcus spp.	1101	grain	2	<= 0.5	= 4	= 2	<= 0.25	> 32	<= 32	<= 128	= 16	= 1	= 1	<= 256	= 0.5	<= 2	= 0.03	<= 0.25	<= 1	0	0	0	0	1	0	0	1	0	0	0	0	0	0	0	0	2
PSENT 1102	A	Enterococcus spp.	1102	grain	2	<= 0.5	= 4	= 2	= 0.5	> 32	<= 32	<= 128	= 16	= 2	= 1	<= 256	<= 0.12	<= 2	= 0.03	= 0.5	<= 1	0	0	0	0	1	0	0	1	0	0	0	0	0	0	0	0	2
PSENT 1103	A	Enterococcus spp.	1103	grain	2	<= 0.5	= 4	= 2	<= 0.25	> 32	<= 32	<= 128	= 16	= 2	<= 0.5	<= 256	<= 0.12	<= 2	= 0.03	= 0.5	<= 1	0	0	0	0	1	0	0	1	0	0	0	0	0	0	0	0	2
PSENT 1104	A	Enterococcus spp.	1104	grain	2	= 2	= 8	= 1	= 2	<= 1	<= 32	<= 128	= 16	= 2	= 1	<= 256	= 0.25	<= 2	= 0.03	= 2	= 2	0	0	0	0	0	0	0	1	0	0	0	0	0	0	0	0	1
PSENT 1108	A	Enterococcus spp.	1108	grass	2	<= 0.5	= 4	= 2	<= 0.25	> 32	<= 32	<= 128	= 32	= 2	= 1	<= 256	<= 0.12	<= 2	= 0.06	= 0.5	<= 1	0	0	0	0	1	0	0	1	0	0	0	0	0	0	0	0	2
PSENT 1109	A	Faecium	1109	grass	2	= 1	= 4	= 4	<= 0.25	> 32	<= 32	<= 128	= 16	= 2	= 2	<= 256	<= 0.12	<= 2	= 0.03	= 1	<= 1	0	0	0	0	1	0	0	1	0	0	0	0	0	0	0	0	2
PSENT 1110	A	Enterococcus spp.	1110	grass	2	= 1	= 16	> 4	= 2	> 32	<= 32	= 256	= 16	= 4	= 4	<= 256	= 1	<= 2	= 0.06	= 4	<= 1	0	0	1	0	1	0	0	1	0	0	0	0	0	0	0	0	3
PSENT 1112	A	Enterococcus spp.	1112	grass	2	<= 0.5	= 4	= 4	<= 0.25	> 32	<= 32	<= 128	= 32	= 2	= 2	<= 256	<= 0.12	<= 2	= 0.5	= 0.5	<= 1	0	0	0	0	1	0	0	1	0	0	0	0	0	1	0	0	3
PSENT 1115	A	Faecalis	1115	grass	2	= 1	= 8	= 2	= 1	> 32	<= 32	<= 128	= 4	= 2	= 4	<= 256	= 0.25	<= 2	= 0.03	= 0.5	NA	0	0	0	0	1	0	0	0	0	0	0	0	0	0	0	NA	1
PSENT 1119	A	Faecalis	1119	grass	2	<= 0.5	= 8	= 2	= 0.5	> 32	<= 32	<= 128	= 32	= 4	= 2	<= 256	= 0.25	<= 2	= 0.06	= 0.5	NA	0	0	0	0	1	0	0	1	0	0	0	0	0	0	0	NA	2
PSENT 1124	A	Enterococcus spp.	1124	grass	2	<= 0.5	= 4	= 2	<= 0.25	> 32	<= 32	<= 128	= 16	= 1	= 1	<= 256	<= 0.12	= 8	= 0.03	= 2	<= 1	0	0	0	0	1	0	0	1	0	0	0	0	0	0	0	0	2
PSENT 1127	A	Enterococcus spp.	1127	grass	2	= 4	= 8	= 4	<= 0.25	> 32	<= 32	= 512	= 32	= 4	= 8	<= 256	= 0.5	<= 2	= 0.5	= 1	<= 1	0	0	0	0	1	0	0	1	0	0	0	0	0	1	0	0	3
PSENT 1128	A	Enterococcus spp.	1128	grass	2	= 4	= 8	= 4	> 8	> 32	<= 32	= 256	> 32	= 2	= 4	<= 256	= 0.25	<= 2	= 0.03	= 2	= 4	0	0	0	1	1	0	0	1	0	0	0	0	0	0	0	0	3
PSENT 1130	A	Enterococcus spp.	1130	grass	2	= 4	= 8	= 4	> 8	> 32	<= 32	> 1024	> 32	= 2	> 16	> 1024	= 0.25	> 16	= 0.06	= 2	<= 1	0	0	0	1	1	0	1	1	0	1	1	0	1	0	0	0	7
PSENT 1132	A	Enterococcus spp.	1132	grass	2	= 4	= 8	= 4	= 2	> 32	<= 32	<= 128	= 4	= 2	= 8	<= 256	= 0.5	<= 2	= 0.03	= 0.5	<= 1	0	0	0	0	1	0	0	0	0	0	0	0	0	0	0	0	1
PSENT 1134	A	Enterococcus spp.	1134	grass	2	= 4	= 8	= 4	= 0.5	> 32	<= 32	<= 128	= 16	= 2	= 4	<= 256	= 0.25	<= 2	= 0.06	= 0.5	<= 1	0	0	0	0	1	0	0	1	0	0	0	0	0	0	0	0	2
PSENT 1135	A	Enterococcus spp.	1135	grass	2	<= 0.5	= 8	= 4	= 4	> 32	<= 32	<= 128	<= 1	= 2	= 1	<= 256	= 0.25	<= 2	= 0.03	= 0.5	<= 1	0	0	0	0	1	0	0	0	0	0	0	0	0	0	0	0	1
PSENT 1136	A	Enterococcus spp.	1136	grass	2	<= 0.5	= 8	= 4	<= 0.25	> 32	<= 32	<= 128	<= 1	= 4	<= 0.5	<= 256	= 0.5	<= 2	= 0.06	= 4	<= 1	0	0	0	0	1	0	0	0	0	0	0	0	0	0	0	0	1
PSENT 1137	A	Faecalis	1137	milk	2	= 2	= 8	> 4	= 0.5	> 32	<= 32	<= 128	= 16	= 4	= 4	<= 256	= 0.25	= 8	= 0.03	= 1	NA	0	0	1	0	1	0	0	1	0	0	0	0	0	0	0	NA	3
PSENT 1140	A	Faecalis	1140	milk	2	= 2	= 8	> 4	= 1	> 32	<= 32	<= 128	= 32	= 2	= 4	<= 256	= 0.25	= 4	= 0.06	= 2	NA	0	0	1	0	1	0	0	1	0	0	0	0	0	0	0	NA	3
PSENT 1141	A	Faecalis	1141	milk	2	= 1	= 8	= 2	= 2	> 32	<= 32	<= 128	= 8	= 2	= 4	<= 256	= 0.25	<= 2	= 0.25	= 0.5	NA	0	0	0	0	1	0	0	1	0	0	0	0	0	0	0	NA	2
PSENT 1142	A	Faecalis	1142	milk	2	= 2	= 8	> 4	<= 0.25	> 32	<= 32	<= 128	= 32	= 2	= 8	<= 256	= 0.25	<= 2	= 0.03	= 1	NA	0	0	1	0	1	0	0	1	0	0	0	0	0	0	0	NA	3
PSENT 1143	A	Faecalis	1143	dairy	2	<= 0.5	= 4	= 4	> 8	> 32	<= 32	= 1024	> 32	= 1	= 1	> 1024	= 0.25	> 16	= 0.06	= 1	NA	0	0	0	1	1	0	1	1	0	0	1	0	1	0	0	NA	6
PSENT 1145	A	Enterococcus spp.	1145	dairy	2	<= 0.5	= 4	= 2	<= 0.25	> 32	<= 32	<= 128	= 16	= 2	<= 0.5	<= 256	<= 0.12	<= 2	= 0.03	= 1	<= 1	0	0	0	0	1	0	0	1	0	0	0	0	0	0	0	0	2
PSENT 1146	A	Enterococcus spp.	1146	dairy	2	<= 0.5	= 4	= 2	<= 0.25	> 32	<= 32	<= 128	= 32	= 2	<= 0.5	<= 256	<= 0.12	<= 2	<= 0.016	= 1	<= 1	0	0	0	0	1	0	0	1	0	0	0	0	0	0	0	0	2
PSENT 1149	A	Enterococcus spp.	1149	dairy	2	<= 0.5	= 8	= 4	<= 0.25	> 32	<= 32	<= 128	<= 1	= 2	<= 0.5	<= 256	= 0.25	<= 2	= 0.03	= 0.5	<= 1	0	0	0	0	1	0	0	0	0	0	0	0	0	0	0	0	1
PSENT 1150	A	Faecalis	1150	dairy	2	= 1	= 4	= 2	= 0.5	> 32	<= 32	= 256	= 4	= 2	= 4	<= 256	= 0.5	<= 2	= 0.03	= 1	NA	0	0	0	0	1	0	0	0	0	0	0	0	0	0	0	NA	1
PSENT 1152	A	Enterococcus spp.	1152	dairy	2	<= 0.5	= 4	= 2	<= 0.25	> 32	<= 32	<= 128	= 32	= 2	= 2	<= 256	= 0.25	<= 2	= 0.03	= 1	<= 1	0	0	0	0	1	0	0	1	0	0	0	0	0	0	0	0	2
PSENT 1153	A	Enterococcus spp.	1153	dairy	2	= 2	= 8	= 1	= 0.5	<= 1	<= 32	<= 128	= 16	= 2	= 4	<= 256	= 0.25	<= 2	= 0.06	= 2	<= 1	0	0	0	0	0	0	0	1	0	0	0	0	0	0	0	0	1
PSENT 1154	A	Enterococcus spp.	1154	dairy	2	<= 0.5	= 8	= 1	= 1	> 32	<= 32	<= 128	= 16	= 2	<= 0.5	<= 256	= 1	<= 2	= 0.06	= 4	<= 1	0	0	0	0	1	0	0	1	0	0	0	0	0	0	0	0	2
PSENT 1155	A	Enterococcus spp.	1155	dairy	2	= 2	= 8	= 1	= 2	> 32	<= 32	<= 128	<= 1	= 2	= 4	<= 256	= 0.25	<= 2	= 0.12	= 0.5	<= 1	0	0	0	0	1	0	0	0	0	0	0	0	0	0	0	0	1
PSENT 1157	A	Enterococcus spp.	1157	dairy	2	<= 0.5	= 8	= 4	= 2	> 32	<= 32	<= 128	= 8	= 2	<= 0.5	<= 256	= 0.25	<= 2	= 0.03	= 0.5	<= 1	0	0	0	0	1	0	0	1	0	0	0	0	0	0	0	0	2
PSENT 1158	A	Enterococcus spp.	1158	dairy	2	<= 0.5	= 8	= 4	= 2	> 32	<= 32	<= 128	= 8	= 2	<= 0.5	<= 256	= 0.25	<= 2	= 0.03	= 0.5	<= 1	0	0	0	0	1	0	0	1	0	0	0	0	0	0	0	0	2
PSENT 1159	A	Enterococcus spp.	1159	dairy	2	<= 0.5	= 8	= 4	= 4	> 32	<= 32	<= 128	> 32	= 2	<= 0.5	<= 256	<= 0.12	= 8	= 0.03	= 0.5	<= 1	0	0	0	0	1	0	0	1	0	0	0	0	0	0	0	0	2
PSENT 1161	A	Enterococcus spp.	1161	dairy	2	<= 0.5	= 4	= 2	<= 0.25	> 32	<= 32	<= 128	= 32	= 2	= 1	<= 256	= 0.25	<= 2	= 0.12	= 1	<= 1	0	0	0	0	1	0	0	1	0	0	0	0	0	0	0	0	2
PSENT 1164	A	Enterococcus spp.	1164	dairy	2	<= 0.5	= 8	= 4	<= 0.25	> 32	<= 32	<= 128	= 32	= 2	= 1	<= 256	<= 0.12	<= 2	= 0.03	= 1	<= 1	0	0	0	0	1	0	0	1	0	0	0	0	0	0	0	0	2
PSENT 1166	A	Enterococcus spp.	1166	grass	2	<= 0.5	= 8	= 1	= 2	> 32	<= 32	<= 128	= 16	= 2	<= 0.5	<= 256	= 0.5	<= 2	= 0.06	= 8	<= 1	0	0	0	0	1	0	0	1	0	0	0	0	0	0	0	0	2
PSENT 1167	A	Enterococcus spp.	1167	grass	2	= 2	= 8	= 1	= 2	> 32	<= 32	<= 128	<= 1	= 2	= 4	<= 256	= 0.25	<= 2	= 0.5	= 0.5	<= 1	0	0	0	0	1	0	0	0	0	0	0	0	0	1	0	0	2
PSENT 1168	A	Faecalis	1168	grass	2	= 1	= 8	= 2	= 2	> 32	<= 32	<= 128	<= 1	= 4	= 2	<= 256	= 0.5	<= 2	= 0.06	= 1	NA	0	0	0	0	1	0	0	0	0	0	0	0	0	0	0	NA	1
PSENT 1169	A	Faecalis	1169	grass	2	= 1	= 8	= 2	= 0.5	> 32	<= 32	<= 128	= 32	= 2	= 2	<= 256	= 0.25	<= 2	= 0.25	= 2	NA	0	0	0	0	1	0	0	1	0	0	0	0	0	0	0	NA	2
PSENT 1170	A	Enterococcus spp.	1170	grass	2	= 4	= 8	= 1	= 1	<= 1	<= 32	<= 128	= 16	= 2	= 4	<= 256	= 0.25	> 16	= 0.06	= 2	= 2	0	0	0	0	0	0	0	1	0	0	0	0	1	0	0	0	2
PSENT 1172	A	Enterococcus spp.	1172	grass	2	<= 0.5	= 4	= 2	= 1	> 32	<= 32	<= 128	= 32	= 2	<= 0.5	<= 256	= 0.5	<= 2	= 0.06	= 4	<= 1	0	0	0	0	1	0	0	1	0	0	0	0	0	0	0	0	2
PSENT 1173	A	Enterococcus spp.	1173	grass	2	<= 0.5	= 4	= 2	<= 0.25	> 32	<= 32	<= 128	= 32	= 2	= 1	<= 256	<= 0.12	<= 2	= 0.25	= 0.5	<= 1	0	0	0	0	1	0	0	1	0	0	0	0	0	0	0	0	2
PSENT 1174	A	Faecalis	1174	grass	2	= 1	= 8	= 2	= 2	<= 1	<= 32	<= 128	> 32	= 2	= 2	<= 256	= 0.25	<= 2	= 0.06	= 1	NA	0	0	0	0	0	0	0	1	0	0	0	0	0	0	0	NA	1
PSENT 1175	A	Enterococcus spp.	1175	grass	2	<= 0.5	= 8	= 1	= 1	<= 1	<= 32	<= 128	= 32	= 2	= 1	<= 256	= 0.25	<= 2	= 0.25	= 1	= 2	0	0	0	0	0	0	0	1	0	0	0	0	0	0	0	0	1
PSENT 1176	A	Enterococcus spp.	1176	grass	2	<= 0.5	= 8	= 4	= 8	> 32	<= 32	<= 128	= 32	= 2	= 1	<= 256	= 0.25	<= 2	= 0.03	= 1	<= 1	0	0	0	1	1	0	0	1	0	0	0	0	0	0	0	0	3
PSENT 1178	A	Enterococcus spp.	1178	grass	2	<= 0.5	= 8	= 1	<= 0.25	<= 1	<= 32	<= 128	= 32	= 2	= 1	<= 256	<= 0.12	<= 2	= 0.12	= 2	= 2	0	0	0	0	0	0	0	1	0	0	0	0	0	0	0	0	1
PSENT 1181	A	Faecalis	1181	grass	2	= 1	= 8	= 2	= 1	> 32	<= 32	<= 128	= 32	= 2	= 2	<= 256	= 0.25	<= 2	= 0.5	= 2	NA	0	0	0	0	1	0	0	1	0	0	0	0	0	1	0	NA	3
PSENT 1184	A	Enterococcus spp.	1184	grass	2	<= 0.5	= 8	= 2	<= 0.25	> 32	<= 32	<= 128	= 32	= 2	= 2	<= 256	<= 0.12	<= 2	= 0.03	= 0.5	<= 1	0	0	0	0	1	0	0	1	0	0	0	0	0	0	0	0	2
PSENT 1185	A	Faecium	1185	grass	2	<= 0.5	= 4	= 4	<= 0.25	> 32	<= 32	<= 128	= 32	= 2	= 1	<= 256	<= 0.12	<= 2	= 0.03	= 0.5	<= 1	0	0	0	0	1	0	0	1	0	0	0	0	0	0	0	0	2
PSENT 1188	A	Enterococcus spp.	1188	grass	2	<= 0.5	= 8	= 1	= 2	> 32	<= 32	<= 128	= 16	= 2	= 1	<= 256	= 0.5	<= 2	= 0.06	= 8	<= 1	0	0	0	0	1	0	0	1	0	0	0	0	0	0	0	0	2
PSENT 1189	A	Faecalis	1189	grass	2	<= 0.5	= 4	= 4	<= 0.25	> 32	<= 32	<= 128	= 32	= 2	= 1	<= 256	= 0.25	<= 2	= 0.06	= 1	NA	0	0	0	0	1	0	0	1	0	0	0	0	0	0	0	NA	2
PSENT 1193	A	Faecalis	1193	grass	2	<= 0.5	= 4	= 4	<= 0.25	= 8	<= 32	<= 128	= 16	= 2	= 1	<= 256	<= 0.12	<= 2	<= 0.016	= 2	NA	0	0	0	0	0	0	0	1	0	0	0	0	0	0	0	NA	1
PSENT 1194	A	Enterococcus spp.	1194	grass	2	<= 0.5	= 8	= 1	= 2	<= 1	<= 32	<= 128	= 16	= 1	= 1	<= 256	<= 0.12	<= 2	= 0.03	= 1	= 2	0	0	0	0	0	0	0	1	0	0	0	0	0	0	0	0	1
PSENT 1196	A	Enterococcus spp.	1196	grass	2	<= 0.5	= 8	= 4	<= 0.25	> 32	<= 32	<= 128	= 16	= 4	= 2	<= 256	= 0.25	<= 2	= 0.12	= 0.5	<= 1	0	0	0	0	1	0	0	1	0	0	0	0	0	0	0	0	2
PSENT 1199	A	Enterococcus spp.	1199	grass	2	<= 0.5	= 4	= 4	= 0.5	> 32	<= 32	<= 128	= 32	= 2	= 2	<= 256	= 0.25	<= 2	= 0.12	= 0.5	<= 1	0	0	0	0	1	0	0	1	0	0	0	0	0	0	0	0	2
PSENT 1201	A	Enterococcus spp.	1201	grass	2	<= 0.5	= 8	= 1	= 2	> 32	<= 32	<= 128	= 16	= 4	<= 0.5	<= 256	= 0.25	<= 2	= 0.12	= 2	<= 1	0	0	0	0	1	0	0	1	0	0	0	0	0	0	0	0	2
PSENT 1203	A	Enterococcus spp.	1203	grass	2	<= 0.5	= 8	= 1	= 0.5	<= 1	<= 32	<= 128	= 8	= 2	<= 0.5	<= 256	= 0.25	<= 2	<= 0.016	= 0.5	= 4	0	0	0	0	0	0	0	1	0	0	0	0	0	0	0	0	1
PSENT 1204	A	Enterococcus spp.	1204	grass	2	<= 0.5	= 8	= 4	<= 0.25	> 32	<= 32	<= 128	= 32	= 4	<= 0.5	<= 256	= 0.5	<= 2	= 0.06	= 1	<= 1	0	0	0	0	1	0	0	1	0	0	0	0	0	0	0	0	2
PSENT 1205	A	Enterococcus spp.	1205	grass	2	<= 0.5	= 8	= 1	= 0.5	<= 1	<= 32	<= 128	= 16	= 2	<= 0.5	<= 256	= 0.25	<= 2	= 0.03	= 1	= 4	0	0	0	0	0	0	0	1	0	0	0	0	0	0	0	0	1
PSENT 1209	A	Enterococcus spp.	1209	grass	2	<= 0.5	= 4	= 2	<= 0.25	> 32	<= 32	<= 128	= 32	= 2	= 2	<= 256	= 0.25	<= 2	= 0.06	= 0.5	<= 1	0	0	0	0	1	0	0	1	0	0	0	0	0	0	0	0	2
PSENT 1216	A	Enterococcus spp.	1216	grass	2	<= 0.5	= 8	= 1	= 2	<= 1	<= 32	<= 128	= 16	= 1	= 1	<= 256	= 0.25	<= 2	= 0.03	= 1	= 2	0	0	0	0	0	0	0	1	0	0	0	0	0	0	0	0	1
PSENT 1220	A	Enterococcus spp.	1220	grass	2	<= 0.5	= 4	= 2	<= 0.25	> 32	<= 32	<= 128	= 16	= 2	<= 0.5	<= 256	<= 0.12	<= 2	= 0.06	= 1	<= 1	0	0	0	0	1	0	0	1	0	0	0	0	0	0	0	0	2
PSENT 1221	A	Enterococcus spp.	1221	grass	2	<= 0.5	= 4	= 2	<= 0.25	> 32	<= 32	= 256	= 32	= 2	= 1	<= 256	= 0.25	> 16	= 0.06	= 1	<= 1	0	0	0	0	1	0	0	1	0	0	0	0	1	0	0	0	3
PSENT 1226	A	Enterococcus spp.	1226	grass	2	<= 0.5	= 4	= 2	<= 0.25	> 32	<= 32	<= 128	= 32	= 2	= 1	<= 256	= 0.25	<= 2	= 0.06	= 1	<= 1	0	0	0	0	1	0	0	1	0	0	0	0	0	0	0	0	2
PSENT 1231	A	Enterococcus spp.	1231	grass	2	<= 0.5	<= 2	= 1	<= 0.25	> 32	<= 32	<= 128	= 16	= 2	= 1	<= 256	<= 0.12	<= 2	= 0.03	= 0.5	<= 1	0	0	0	0	1	0	0	1	0	0	0	0	0	0	0	0	2
PSENT 1232	A	Enterococcus spp.	1232	grass	2	<= 0.5	= 4	= 4	= 1	= 8	<= 32	<= 128	= 16	= 2	= 1	<= 256	<= 0.12	<= 2	= 0.03	= 0.5	<= 1	0	0	0	0	0	0	0	1	0	0	0	0	0	0	0	0	1
PSENT 1236	A	Enterococcus spp.	1236	grass	2	<= 0.5	= 8	= 4	= 2	> 32	<= 32	<= 128	= 16	= 2	<= 0.5	<= 256	= 1	= 16	= 0.06	= 8	<= 1	0	0	0	0	1	0	0	1	0	0	0	0	1	0	0	0	3
PSENT 1247	A	Enterococcus spp.	1247	grain	2	<= 0.5	= 4	= 2	= 4	> 32	<= 32	<= 128	= 16	= 1	<= 0.5	<= 256	= 0.5	<= 2	= 0.06	= 4	<= 1	0	0	0	0	1	0	0	1	0	0	0	0	0	0	0	0	2
PSENT 1251	A	Enterococcus spp.	1251	grain	2	<= 0.5	= 8	= 1	= 1	<= 1	<= 32	<= 128	= 32	= 2	= 4	<= 256	= 0.25	> 16	= 0.5	= 1	<= 1	0	0	0	0	0	0	0	1	0	0	0	0	1	1	0	0	3
PSENT 1256	A	Enterococcus spp.	1256	grain	2	= 2	= 16	> 4	= 4	> 32	<= 32	<= 128	<= 1	= 4	= 8	<= 256	= 0.5	<= 2	= 0.25	= 0.5	<= 1	0	0	1	0	1	0	0	0	0	0	0	0	0	0	0	0	2
PSENT 1257	A	Enterococcus spp.	1257	grain	2	<= 0.5	= 4	= 2	= 2	> 32	<= 32	<= 128	= 16	= 2	= 1	<= 256	= 0.5	<= 2	= 0.06	= 4	<= 1	0	0	0	0	1	0	0	1	0	0	0	0	0	0	0	0	2
PSENT 1258	A	Enterococcus spp.	1258	grain	2	<= 0.5	= 8	= 1	= 2	> 32	<= 32	<= 128	= 8	= 2	<= 0.5	<= 256	= 0.25	<= 2	= 0.03	= 0.5	<= 1	0	0	0	0	1	0	0	1	0	0	0	0	0	0	0	0	2
PSENT 1260	A	Enterococcus spp.	1260	grain	2	<= 0.5	= 4	= 2	<= 0.25	> 32	<= 32	<= 128	= 32	= 2	= 2	<= 256	= 0.25	> 16	= 0.03	= 2	<= 1	0	0	0	0	1	0	0	1	0	0	0	0	1	0	0	0	3
PSENT 1261	A	Enterococcus spp.	1261	grain	2	<= 0.5	= 4	= 2	<= 0.25	> 32	<= 32	<= 128	= 32	= 2	= 2	<= 256	<= 0.12	<= 2	= 0.03	= 0.5	<= 1	0	0	0	0	1	0	0	1	0	0	0	0	0	0	0	0	2
PSENT 1265	A	Enterococcus spp.	1265	grain	2	<= 0.5	= 4	= 2	<= 0.25	> 32	<= 32	<= 128	= 16	= 2	= 1	<= 256	<= 0.12	<= 2	= 0.03	= 0.5	<= 1	0	0	0	0	1	0	0	1	0	0	0	0	0	0	0	0	2
PSENT 1267	A	Enterococcus spp.	1267	grain	2	<= 0.5	= 8	= 1	<= 0.25	> 32	<= 32	<= 128	<= 1	= 2	<= 0.5	<= 256	= 0.5	<= 2	= 0.06	= 0.5	<= 1	0	0	0	0	1	0	0	0	0	0	0	0	0	0	0	0	1
PSENT 1273	A	Faecium	1273	grass	2	= 1	= 4	= 4	<= 0.25	> 32	<= 32	<= 128	= 16	= 2	= 2	<= 256	<= 0.12	<= 2	= 0.06	= 0.5	<= 1	0	0	0	0	1	0	0	1	0	0	0	0	0	0	0	0	2
PSENT 1277	A	Faecium	1277	grass	2	= 1	= 4	= 4	<= 0.25	> 32	<= 32	<= 128	= 16	= 2	= 4	<= 256	<= 0.12	<= 2	= 0.03	= 0.5	<= 1	0	0	0	0	1	0	0	1	0	0	0	0	0	0	0	0	2
PSENT 1286	A	Faecium	1286	grass	2	= 2	= 8	= 2	= 1	<= 1	<= 32	<= 128	> 32	= 2	= 4	<= 256	= 0.25	<= 2	= 0.5	= 1	= 4	0	0	0	0	0	0	0	1	0	0	0	0	0	1	0	0	2
PSENT 1290	A	Enterococcus spp.	1290	grain	2	<= 0.5	= 8	= 1	= 1	> 32	<= 32	<= 128	= 16	= 2	<= 0.5	<= 256	= 0.5	<= 2	= 0.06	= 4	<= 1	0	0	0	0	1	0	0	1	0	0	0	0	0	0	0	0	2
PSENT 1292	A	Enterococcus spp.	1292	grain	2	<= 0.5	= 8	= 2	= 1	> 32	<= 32	<= 128	= 32	= 2	= 1	<= 256	= 0.5	<= 2	= 0.06	= 4	<= 1	0	0	0	0	1	0	0	1	0	0	0	0	0	0	0	0	2
PSENT 1295	A	Enterococcus spp.	1295	grain	2	<= 0.5	= 8	= 2	<= 0.25	> 32	<= 32	<= 128	= 32	= 2	= 1	<= 256	= 0.25	<= 2	= 0.03	= 2	<= 1	0	0	0	0	1	0	0	1	0	0	0	0	0	0	0	0	2
PSENT 1297	A	Enterococcus spp.	1297	grain	2	<= 0.5	= 8	= 2	<= 0.25	> 32	<= 32	<= 128	= 32	= 2	= 1	<= 256	<= 0.12	<= 2	= 0.03	= 0.5	<= 1	0	0	0	0	1	0	0	1	0	0	0	0	0	0	0	0	2
PSENT 1299	A	Enterococcus spp.	1299	grain	2	<= 0.5	= 4	= 2	= 1	> 32	<= 32	<= 128	= 16	= 2	= 1	<= 256	= 0.5	= 8	= 0.25	= 4	<= 1	0	0	0	0	1	0	0	1	0	0	0	0	0	0	0	0	2
PSENT 1300	A	Enterococcus spp.	1300	grass	2	<= 0.5	= 8	= 4	<= 0.25	> 32	<= 32	<= 128	= 16	= 2	= 2	<= 256	<= 0.12	<= 2	= 0.06	= 0.5	<= 1	0	0	0	0	1	0	0	1	0	0	0	0	0	0	0	0	2
PSENT 1302	A	Enterococcus spp.	1302	grass	2	<= 0.5	= 8	= 1	<= 0.25	> 32	<= 32	<= 128	= 16	= 1	<= 0.5	<= 256	= 0.5	<= 2	= 0.06	= 2	<= 1	0	0	0	0	1	0	0	1	0	0	0	0	0	0	0	0	2
PSENT 1304	A	Faecium	1304	grain	2	= 1	= 4	= 4	<= 0.25	> 32	= 64	<= 128	= 16	= 2	= 2	<= 256	<= 0.12	<= 2	= 0.03	= 0.5	<= 1	0	0	0	0	1	0	0	1	0	0	0	0	0	0	0	0	2
PSENT 1305	A	Faecium	1305	grain	2	<= 0.5	= 8	= 1	= 2	> 32	<= 32	<= 128	= 16	= 2	<= 0.5	<= 256	= 1	<= 2	= 0.06	= 4	<= 1	0	0	0	0	1	0	0	1	0	0	0	0	0	0	0	0	2
PSENT 1306	A	Enterococcus spp.	1306	grain	2	<= 0.5	= 8	= 2	<= 0.25	> 32	<= 32	<= 128	= 32	= 2	= 1	<= 256	<= 0.12	<= 2	= 0.03	= 2	<= 1	0	0	0	0	1	0	0	1	0	0	0	0	0	0	0	0	2
PSENT 1307	A	Enterococcus spp.	1307	grain	2	<= 0.5	= 4	= 2	<= 0.25	> 32	<= 32	<= 128	= 32	= 2	<= 0.5	<= 256	<= 0.12	<= 2	= 0.03	= 0.5	<= 1	0	0	0	0	1	0	0	1	0	0	0	0	0	0	0	0	2
PSENT 1308	A	Enterococcus spp.	1308	grain	2	<= 0.5	= 4	= 2	= 0.5	> 32	<= 32	<= 128	= 16	= 2	= 1	<= 256	= 0.25	<= 2	= 0.03	= 0.5	<= 1	0	0	0	0	1	0	0	1	0	0	0	0	0	0	0	0	2
PSENT 1310	A	Enterococcus spp.	1310	grass	2	<= 0.5	= 8	= 4	<= 0.25	> 32	<= 32	<= 128	= 32	= 2	= 1	<= 256	<= 0.12	<= 2	= 0.03	= 0.5	<= 1	0	0	0	0	1	0	0	1	0	0	0	0	0	0	0	0	2
PSENT 1311	A	Enterococcus spp.	1311	grass	2	<= 0.5	= 8	= 4	= 0.5	> 32	<= 32	<= 128	= 16	= 2	= 1	<= 256	= 0.25	<= 2	= 0.06	= 0.5	<= 1	0	0	0	0	1	0	0	1	0	0	0	0	0	0	0	0	2
PSENT 1312	A	Enterococcus spp.	1312	grass	2	<= 0.5	= 8	= 4	= 1	> 32	<= 32	<= 128	= 16	= 2	= 1	<= 256	= 1	<= 2	= 0.06	= 8	<= 1	0	0	0	0	1	0	0	1	0	0	0	0	0	0	0	0	2
PSENT 1313	A	Enterococcus spp.	1313	grass	2	<= 0.5	= 8	= 4	= 0.5	> 32	<= 32	<= 128	= 32	= 2	= 1	<= 256	= 0.5	<= 2	= 0.06	= 4	<= 1	0	0	0	0	1	0	0	1	0	0	0	0	0	0	0	0	2
PSENT 1314	A	Enterococcus spp.	1314	grass	2	<= 0.5	= 8	= 2	<= 0.25	> 32	<= 32	<= 128	= 32	= 2	= 2	<= 256	= 0.25	> 16	= 0.03	= 1	<= 1	0	0	0	0	1	0	0	1	0	0	0	0	1	0	0	0	3
PSENT 1315	A	Enterococcus spp.	1315	grass	2	<= 0.5	= 8	= 1	= 0.5	> 32	<= 32	<= 128	= 16	= 2	<= 0.5	<= 256	= 0.5	<= 2	= 0.06	= 4	<= 1	0	0	0	0	1	0	0	1	0	0	0	0	0	0	0	0	2
PSENT 1316	A	Enterococcus spp.	1316	grass	2	<= 0.5	= 8	= 2	<= 0.25	> 32	<= 32	<= 128	= 16	= 2	<= 0.5	<= 256	= 0.25	<= 2	= 0.06	= 4	<= 1	0	0	0	0	1	0	0	1	0	0	0	0	0	0	0	0	2
PSENT 1317	A	Enterococcus spp.	1317	grass	2	<= 0.5	= 8	= 4	<= 0.25	> 32	<= 32	<= 128	= 16	= 2	= 2	<= 256	= 0.25	= 4	= 0.06	= 4	<= 1	0	0	0	0	1	0	0	1	0	0	0	0	0	0	0	0	2
PSENT 1318	A	Enterococcus spp.	1318	grass	2	<= 0.5	= 8	= 4	= 0.5	> 32	<= 32	<= 128	= 16	= 4	= 1	<= 256	= 0.25	<= 2	= 0.06	= 2	<= 1	0	0	0	0	1	0	0	1	0	0	0	0	0	0	0	0	2
PSENT 1319	A	Enterococcus spp.	1319	grass	2	<= 0.5	= 8	= 2	<= 0.25	> 32	<= 32	<= 128	= 32	= 2	= 1	<= 256	<= 0.12	<= 2	= 0.03	= 8	<= 1	0	0	0	0	1	0	0	1	0	0	0	0	0	0	0	0	2
PSENT 1320	A	Enterococcus spp.	1320	grass	2	<= 0.5	= 8	= 4	= 0.5	> 32	<= 32	<= 128	= 8	= 4	= 1	<= 256	= 0.5	<= 2	= 0.12	= 8	<= 1	0	0	0	0	1	0	0	1	0	0	0	0	0	0	0	0	2
PSENT 1321	A	Enterococcus spp.	1321	grass	2	<= 0.5	= 8	> 4	= 0.5	> 32	<= 32	<= 128	> 32	= 2	= 2	<= 256	<= 0.12	<= 2	= 0.03	= 0.5	<= 1	0	0	1	0	1	0	0	1	0	0	0	0	0	0	0	0	3
PSENT 1324	A	Enterococcus spp.	1324	grass	2	<= 0.5	= 8	= 1	= 2	> 32	<= 32	<= 128	= 16	= 2	<= 0.5	<= 256	= 0.5	<= 2	= 0.06	= 4	<= 1	0	0	0	0	1	0	0	1	0	0	0	0	0	0	0	0	2
PSENT 1329	A	Enterococcus spp.	1329	grass	2	<= 0.5	= 8	= 4	= 8	> 32	<= 32	<= 128	> 32	= 2	<= 0.5	<= 256	<= 0.12	= 4	= 0.03	= 0.5	<= 1	0	0	0	1	1	0	0	1	0	0	0	0	0	0	0	0	3
PSENT 1330	A	Enterococcus spp.	1330	grass	2	<= 0.5	= 8	= 4	> 8	> 32	<= 32	<= 128	> 32	= 2	= 1	<= 256	<= 0.12	= 16	= 0.03	= 0.5	<= 1	0	0	0	1	1	0	0	1	0	0	0	0	1	0	0	0	4
PSENT 1331	A	Enterococcus spp.	1331	grass	2	<= 0.5	= 8	= 2	<= 0.25	> 32	<= 32	<= 128	= 32	= 2	<= 0.5	<= 256	= 0.25	<= 2	= 0.03	= 0.5	<= 1	0	0	0	0	1	0	0	1	0	0	0	0	0	0	0	0	2
PSENT 1332	A	Enterococcus spp.	1332	grass	2	<= 0.5	= 8	= 4	<= 0.25	> 32	<= 32	<= 128	= 32	= 2	<= 0.5	<= 256	<= 0.12	<= 2	= 0.06	= 0.5	<= 1	0	0	0	0	1	0	0	1	0	0	0	0	0	0	0	0	2
PSENT 1333	A	Enterococcus spp.	1333	grass	2	<= 0.5	= 8	= 1	<= 0.25	> 32	<= 32	<= 128	= 16	= 2	= 1	<= 256	= 0.25	<= 2	= 0.06	= 0.5	<= 1	0	0	0	0	1	0	0	1	0	0	0	0	0	0	0	0	2
PSENT 1336	A	Enterococcus spp.	1336	grass	2	<= 0.5	= 8	= 4	<= 0.25	> 32	<= 32	<= 128	= 32	= 2	= 1	<= 256	= 0.25	<= 2	= 0.03	= 0.5	<= 1	0	0	0	0	1	0	0	1	0	0	0	0	0	0	0	0	2
PSENT 1338	A	Faecium	1338	grass	2	<= 0.5	= 4	= 4	<= 0.25	> 32	<= 32	<= 128	= 32	= 2	= 2	<= 256	= 0.25	<= 2	= 0.06	= 0.5	<= 1	0	0	0	0	1	0	0	1	0	0	0	0	0	0	0	0	2
PSENT 1340	A	Faecium	1340	grass	2	= 2	= 8	= 2	= 2	<= 1	<= 32	<= 128	= 16	= 2	= 4	<= 256	= 0.25	> 16	= 0.12	= 2	= 4	0	0	0	0	0	0	0	1	0	0	0	0	1	0	0	0	2
PSENT 1343	A	Faecium	1343	grass	2	= 1	= 4	= 4	<= 0.25	> 32	<= 32	<= 128	= 16	= 2	= 1	<= 256	<= 0.12	> 16	= 0.06	= 2	<= 1	0	0	0	0	1	0	0	1	0	0	0	0	1	0	0	0	3
PSENT 1344	A	Enterococcus spp.	1344	grass	2	<= 0.5	= 8	= 4	> 8	> 32	<= 32	<= 128	> 32	= 2	= 1	<= 256	<= 0.12	= 8	= 0.03	= 0.5	<= 1	0	0	0	1	1	0	0	1	0	0	0	0	0	0	0	0	3
PSENT 1345	A	Faecium	1345	grass	2	= 1	= 4	= 4	<= 0.25	> 32	<= 32	<= 128	= 32	= 2	= 2	<= 256	= 0.25	<= 2	= 0.03	= 1	<= 1	0	0	0	0	1	0	0	1	0	0	0	0	0	0	0	0	2
PSENT 1346	A	Faecium	1346	grass	2	<= 0.5	= 4	= 4	<= 0.25	> 32	<= 32	<= 128	= 32	= 2	<= 0.5	<= 256	<= 0.12	<= 2	= 0.06	= 0.5	<= 1	0	0	0	0	1	0	0	1	0	0	0	0	0	0	0	0	2
PSENT 1349	A	Enterococcus spp.	1349	grain	2	<= 0.5	= 8	= 4	> 8	> 32	<= 32	<= 128	> 32	= 2	= 1	<= 256	<= 0.12	= 16	= 0.06	= 0.5	<= 1	0	0	0	1	1	0	0	1	0	0	0	0	1	0	0	0	4
PSENT 1350	A	Enterococcus spp.	1350	grain	2	<= 0.5	= 8	= 2	<= 0.25	= 4	<= 32	<= 128	= 32	= 4	<= 0.5	<= 256	<= 0.12	<= 2	= 0.03	= 0.5	<= 1	0	0	0	0	0	0	0	1	0	0	0	0	0	0	0	0	1
PSENT 1352	A	Enterococcus spp.	1352	grain	2	<= 0.5	= 8	= 4	= 2	> 32	<= 32	<= 128	= 16	= 2	= 1	<= 256	<= 0.12	<= 2	= 0.03	= 0.5	<= 1	0	0	0	0	1	0	0	1	0	0	0	0	0	0	0	0	2
PSENT 1353	A	Enterococcus spp.	1353	grain	2	<= 0.5	= 4	= 2	= 1	> 32	<= 32	<= 128	= 4	= 1	<= 0.5	<= 256	= 0.5	<= 2	= 0.03	= 4	<= 1	0	0	0	0	1	0	0	0	0	0	0	0	0	0	0	0	1
PSENT 1355	A	Enterococcus spp.	1355	grain	2	<= 0.5	= 4	= 2	<= 0.25	> 32	<= 32	<= 128	= 16	= 2	= 2	<= 256	= 0.25	<= 2	= 0.03	= 0.5	<= 1	0	0	0	0	1	0	0	1	0	0	0	0	0	0	0	0	2
PSENT 1356	A	Enterococcus spp.	1356	grain	2	<= 0.5	= 8	= 4	= 2	> 32	<= 32	<= 128	= 16	= 2	= 1	<= 256	= 0.5	<= 2	= 0.06	= 4	<= 1	0	0	0	0	1	0	0	1	0	0	0	0	0	0	0	0	2
PSENT 1357	A	Enterococcus spp.	1357	grain	2	<= 0.5	= 4	= 2	<= 0.25	> 32	<= 32	<= 128	= 32	= 2	= 2	<= 256	<= 0.12	<= 2	= 0.25	= 0.5	<= 1	0	0	0	0	1	0	0	1	0	0	0	0	0	0	0	0	2
PSENT 1358	A	Enterococcus spp.	1358	grain	2	<= 0.5	= 4	= 2	<= 0.25	> 32	<= 32	<= 128	= 16	= 2	= 1	<= 256	<= 0.12	<= 2	= 0.03	= 1	<= 1	0	0	0	0	1	0	0	1	0	0	0	0	0	0	0	0	2
PSENT 1359	A	Faecalis	1359	grain	2	= 1	= 8	= 2	= 2	> 32	<= 32	<= 128	= 16	= 2	= 1	<= 256	= 1	> 16	= 0.06	= 4	NA	0	0	0	0	1	0	0	1	0	0	0	0	1	0	0	NA	3
PSENT 1360	A	Enterococcus spp.	1360	grain	2	<= 0.5	= 8	= 4	= 0.5	> 32	<= 32	<= 128	= 16	= 2	= 2	<= 256	= 0.25	<= 2	= 0.12	= 0.5	<= 1	0	0	0	0	1	0	0	1	0	0	0	0	0	0	0	0	2
PSENT 1361	A	Faecium	1361	grain	2	= 2	= 8	= 2	= 2	<= 1	<= 32	<= 128	> 32	= 2	= 4	<= 256	= 0.25	<= 2	= 0.06	= 1	= 4	0	0	0	0	0	0	0	1	0	0	0	0	0	0	0	0	1
PSENT 1364	A	Enterococcus spp.	1364	grain	2	= 1	= 16	= 4	= 2	> 32	<= 32	<= 128	= 16	= 2	= 2	<= 256	= 0.5	<= 2	= 0.06	= 4	<= 1	0	0	0	0	1	0	0	1	0	0	0	0	0	0	0	0	2
PSENT 1365	A	Enterococcus spp.	1365	grain	2	<= 0.5	= 8	= 1	= 2	> 32	<= 32	<= 128	= 8	= 2	= 1	<= 256	= 0.5	<= 2	= 0.06	= 4	<= 1	0	0	0	0	1	0	0	1	0	0	0	0	0	0	0	0	2
PSENT 1368	A	Enterococcus spp.	1368	grain	2	<= 0.5	= 8	= 1	= 0.5	> 32	<= 32	<= 128	<= 1	= 2	<= 0.5	<= 256	<= 0.12	<= 2	= 0.25	= 0.5	<= 1	0	0	0	0	1	0	0	0	0	0	0	0	0	0	0	0	1
PSENT 1371	A	Enterococcus spp.	1371	grain	2	<= 0.5	= 4	= 2	<= 0.25	> 32	<= 32	<= 128	= 32	= 2	= 2	<= 256	<= 0.12	<= 2	= 0.03	= 0.5	<= 1	0	0	0	0	1	0	0	1	0	0	0	0	0	0	0	0	2
PSENT 1372	A	Enterococcus spp.	1372	grain	2	<= 0.5	= 4	= 2	<= 0.25	> 32	<= 32	<= 128	= 32	= 2	= 2	<= 256	<= 0.12	> 16	= 0.03	= 0.5	<= 1	0	0	0	0	1	0	0	1	0	0	0	0	1	0	0	0	3
PSENT 1376	A	Enterococcus spp.	1376	grain	2	<= 0.5	= 4	= 2	<= 0.25	> 32	<= 32	<= 128	= 8	= 1	<= 0.5	<= 256	<= 0.12	<= 2	= 0.03	= 0.5	<= 1	0	0	0	0	1	0	0	1	0	0	0	0	0	0	0	0	2
PSENT 1377	A	Enterococcus spp.	1377	grain	2	= 1	= 16	= 1	> 8	<= 1	<= 32	> 1024	> 32	= 2	= 4	> 1024	= 0.25	> 16	= 0.12	= 1	= 4	0	0	0	1	0	0	1	1	0	0	1	0	1	0	0	0	5
PSENT 1378	A	Enterococcus spp.	1378	grain	2	<= 0.5	= 4	= 2	<= 0.25	= 32	<= 32	<= 128	= 16	= 2	<= 0.5	<= 256	<= 0.12	= 4	= 0.25	= 0.5	<= 1	0	0	0	0	1	0	0	1	0	0	0	0	0	0	0	0	2
PSENT 1380	A	Enterococcus spp.	1380	grain	2	<= 0.5	= 8	= 1	= 2	> 32	<= 32	<= 128	= 16	= 2	<= 0.5	<= 256	= 0.5	<= 2	= 0.06	= 4	<= 1	0	0	0	0	1	0	0	1	0	0	0	0	0	0	0	0	2
PSENT 1398	A	Enterococcus spp.	1398	grass	2	= 1	= 16	= 4	> 8	> 32	<= 32	<= 128	= 32	= 2	= 1	<= 256	<= 0.12	<= 2	= 0.03	= 8	<= 1	0	0	0	1	1	0	0	1	0	0	0	0	0	0	0	0	3
PSENT 1401	A	Enterococcus spp.	1401	grass	2	<= 0.5	= 8	= 2	= 2	> 32	<= 32	<= 128	= 16	= 4	<= 0.5	<= 256	= 0.5	<= 2	= 0.06	= 8	<= 1	0	0	0	0	1	0	0	1	0	0	0	0	0	0	0	0	2
PSENT 1403	A	Enterococcus spp.	1403	grass	2	= 2	= 16	= 4	= 2	> 32	<= 32	<= 128	<= 1	= 4	= 8	<= 256	= 1	<= 2	= 0.06	= 1	<= 1	0	0	0	0	1	0	0	0	0	0	0	0	0	0	0	0	1
PSENT 1404	A	Enterococcus spp.	1404	grass	2	<= 0.5	= 16	= 4	> 8	> 32	<= 32	<= 128	> 32	= 2	= 1	<= 256	= 0.5	> 16	= 0.25	= 2	<= 1	0	0	0	1	1	0	0	1	0	0	0	0	1	0	0	0	4
PSENT 1405	A	Enterococcus spp.	1405	grass	2	= 1	= 4	= 0.5	= 0.5	> 32	<= 32	<= 128	= 32	= 2	= 4	<= 256	<= 0.12	<= 2	= 0.06	= 0.5	<= 1	0	0	0	0	1	0	0	1	0	0	0	0	0	0	0	0	2
PSENT 1407	A	Faecium	1407	grass	2	= 1	= 4	= 4	<= 0.25	> 32	<= 32	<= 128	= 32	= 2	= 2	<= 256	<= 0.12	<= 2	= 0.03	= 0.5	<= 1	0	0	0	0	1	0	0	1	0	0	0	0	0	0	0	0	2
PSENT 1411	A	Enterococcus spp.	1411	grass	2	= 1	= 4	= 0.5	<= 0.25	<= 1	<= 32	<= 128	= 4	= 2	= 2	<= 256	<= 0.12	<= 2	<= 0.016	= 0.5	<= 1	0	0	0	0	0	0	0	0	0	0	0	0	0	0	0	0	0
PSENT 1412	A	Enterococcus spp.	1412	grass	2	= 1	= 4	= 0.5	<= 0.25	<= 1	<= 32	<= 128	= 16	= 2	= 2	<= 256	= 0.25	= 4	= 0.03	= 0.5	<= 1	0	0	0	0	0	0	0	1	0	0	0	0	0	0	0	0	1
PSENT 1413	A	Enterococcus spp.	1413	grass	2	<= 0.5	= 4	= 0.5	= 1	> 32	<= 32	<= 128	= 16	= 2	<= 0.5	<= 256	<= 0.12	<= 2	= 0.06	= 4	<= 1	0	0	0	0	1	0	0	1	0	0	0	0	0	0	0	0	2
PSENT 1418	A	Enterococcus spp.	1418	grass	2	<= 0.5	= 4	= 0.5	= 0.5	= 32	<= 32	<= 128	= 16	= 1	<= 0.5	<= 256	= 0.25	<= 2	= 0.03	= 1	<= 1	0	0	0	0	1	0	0	1	0	0	0	0	0	0	0	0	2
PSENT 1421	A	Enterococcus spp.	1421	grass	2	= 1	= 8	= 0.5	<= 0.25	<= 1	<= 32	<= 128	= 2	= 2	<= 0.5	<= 256	<= 0.12	<= 2	= 0.06	= 2	= 2	0	0	0	0	0	0	0	0	0	0	0	0	0	0	0	0	0
PSENT 1422	A	Faecium	1422	grass	2	= 1	= 4	= 1	> 8	> 32	<= 32	<= 128	> 32	= 1	= 2	<= 256	<= 0.12	= 16	= 0.03	= 0.5	<= 1	0	0	0	1	1	0	0	1	0	0	0	0	1	0	0	0	4
PSENT 1423	A	Enterococcus spp.	1423	grass	2	<= 0.5	= 8	= 1	= 4	> 32	<= 32	<= 128	= 16	= 2	= 1	<= 256	= 1	<= 2	= 0.06	= 4	<= 1	0	0	0	0	1	0	0	1	0	0	0	0	0	0	0	0	2
PSENT 1424	A	Enterococcus spp.	1424	grass	2	<= 0.5	= 8	= 1	<= 0.25	<= 1	<= 32	<= 128	= 4	= 2	= 4	<= 256	= 0.25	<= 2	= 0.03	= 0.5	<= 1	0	0	0	0	0	0	0	0	0	0	0	0	0	0	0	0	0
PSENT 1426	A	Enterococcus spp.	1426	grass	2	<= 0.5	= 8	= 1	<= 0.25	> 32	<= 32	<= 128	= 16	= 2	<= 0.5	<= 256	= 0.5	<= 2	= 0.06	= 4	<= 1	0	0	0	0	1	0	0	1	0	0	0	0	0	0	0	0	2
PSENT 1434	A	Enterococcus spp.	1434	grain	2	<= 0.5	= 4	= 2	<= 0.25	= 2	<= 32	<= 128	= 8	= 2	<= 0.5	<= 256	<= 0.12	<= 2	= 0.03	= 0.5	<= 1	0	0	0	0	0	0	0	1	0	0	0	0	0	0	0	0	1
PSENT 1436	A	Enterococcus spp.	1436	grain	2	<= 0.5	= 4	= 2	<= 0.25	= 8	<= 32	<= 128	<= 1	= 1	= 1	<= 256	<= 0.12	<= 2	= 0.03	= 0.5	<= 1	0	0	0	0	0	0	0	0	0	0	0	0	0	0	0	0	0
PSENT 1439	A	Faecalis	1439	grain	2	= 1	= 8	= 2	> 8	> 32	<= 32	<= 128	> 32	= 2	= 2	<= 256	= 0.25	> 16	= 0.03	= 1	NA	0	0	0	1	1	0	0	1	0	0	0	0	1	0	0	NA	4
PSENT 1440	A	Faecalis	1440	grain	2	= 1	= 8	= 2	> 8	> 32	<= 32	<= 128	> 32	= 2	= 2	<= 256	<= 0.12	= 8	= 0.06	= 0.5	NA	0	0	0	1	1	0	0	1	0	0	0	0	0	0	0	NA	3
PSENT 1443	A	Enterococcus spp.	1443	grain	2	<= 0.5	= 4	= 2	<= 0.25	> 32	<= 32	<= 128	<= 1	= 1	<= 0.5	<= 256	<= 0.12	<= 2	<= 0.016	= 0.5	<= 1	0	0	0	0	1	0	0	0	0	0	0	0	0	0	0	0	1
PSENT 1445	A	Enterococcus spp.	1445	grass	2	<= 0.5	= 8	= 2	= 2	> 32	<= 32	<= 128	= 16	= 2	= 1	<= 256	<= 0.12	<= 2	= 0.12	= 8	<= 1	0	0	0	0	1	0	0	1	0	0	0	0	0	0	0	0	2
PSENT 1448	A	Enterococcus spp.	1448	grain	2	<= 0.5	= 4	= 2	<= 0.25	= 32	<= 32	<= 128	= 32	= 2	= 1	<= 256	<= 0.12	<= 2	= 0.03	= 0.5	<= 1	0	0	0	0	1	0	0	1	0	0	0	0	0	0	0	0	2
PSENT 1452	A	Enterococcus spp.	1452	grain	2	= 1	= 8	= 0.5	= 2	> 32	<= 32	<= 128	= 16	= 2	= 1	<= 256	= 1	<= 2	= 0.06	= 4	<= 1	0	0	0	0	1	0	0	1	0	0	0	0	0	0	0	0	2
PSENT 1454	A	Faecalis	1454	grain	2	= 1	= 8	= 2	<= 0.25	> 32	<= 32	<= 128	= 32	= 2	= 4	<= 256	= 0.25	<= 2	= 0.03	= 1	NA	0	0	0	0	1	0	0	1	0	0	0	0	0	0	0	NA	2
PSENT 1456	A	Enterococcus spp.	1456	grain	2	<= 0.5	= 8	= 2	= 2	> 32	<= 32	<= 128	= 8	= 2	= 1	<= 256	= 1	<= 2	= 0.5	= 8	<= 1	0	0	0	0	1	0	0	1	0	0	0	0	0	1	0	0	3
PSENT 1458	A	Enterococcus spp.	1458	grass	2	<= 0.5	= 8	= 1	<= 0.25	> 32	<= 32	<= 128	= 32	= 2	<= 0.5	<= 256	<= 0.12	<= 2	= 0.06	= 0.5	<= 1	0	0	0	0	1	0	0	1	0	0	0	0	0	0	0	0	2
PSENT 1459	A	Faecalis	1459	grass	2	= 1	= 8	= 2	<= 0.25	> 32	<= 32	<= 128	<= 1	= 2	= 4	<= 256	<= 0.12	<= 2	= 0.03	= 1	NA	0	0	0	0	1	0	0	0	0	0	0	0	0	0	0	NA	1
PSENT 1460	A	Enterococcus spp.	1460	grass	2	= 2	= 8	= 0.5	> 8	> 32	<= 32	<= 128	> 32	= 1	= 8	<= 256	<= 0.12	> 16	= 0.06	= 0.5	<= 1	0	0	0	1	1	0	0	1	0	0	0	0	1	0	0	0	4
PSENT 1462	A	Enterococcus spp.	1462	grass	2	<= 0.5	= 8	= 0.5	<= 0.25	> 32	<= 32	<= 128	= 16	= 2	= 1	<= 256	= 0.5	<= 2	= 0.06	= 4	<= 1	0	0	0	0	1	0	0	1	0	0	0	0	0	0	0	0	2
PSENT 1463	A	Faecium	1463	grass	2	= 1	= 4	= 4	<= 0.25	> 32	<= 32	<= 128	= 32	= 2	= 1	<= 256	= 0.25	<= 2	= 0.03	= 0.5	<= 1	0	0	0	0	1	0	0	1	0	0	0	0	0	0	0	0	2
PSENT 1464	A	Enterococcus spp.	1464	grass	2	<= 0.5	= 8	= 0.5	= 4	> 32	<= 32	<= 128	= 8	= 2	<= 0.5	<= 256	= 0.25	<= 2	= 0.12	= 4	<= 1	0	0	0	0	1	0	0	1	0	0	0	0	0	0	0	0	2
PSENT 1465	A	Enterococcus spp.	1465	grass	2	<= 0.5	= 8	= 2	= 2	> 32	<= 32	<= 128	= 16	= 2	= 1	<= 256	= 1	<= 2	= 0.25	= 8	<= 1	0	0	0	0	1	0	0	1	0	0	0	0	0	0	0	0	2
PSENT 1471	A	Faecalis	1471	grain	2	= 1	= 8	= 2	<= 0.25	> 32	<= 32	<= 128	= 32	= 2	= 1	<= 256	= 0.25	<= 2	= 0.03	= 0.5	NA	0	0	0	0	1	0	0	1	0	0	0	0	0	0	0	NA	2
PSENT 1474	A	Enterococcus spp.	1474	grain	2	<= 0.5	= 8	= 1	= 1	> 32	<= 32	<= 128	= 16	= 2	= 1	<= 256	= 1	<= 2	= 0.03	= 4	<= 1	0	0	0	0	1	0	0	1	0	0	0	0	0	0	0	0	2
PSENT 1477	A	Enterococcus spp.	1477	grain	2	<= 0.5	= 4	= 2	<= 0.25	> 32	<= 32	<= 128	= 32	= 2	<= 0.5	<= 256	= 0.25	<= 2	= 0.03	= 1	<= 1	0	0	0	0	1	0	0	1	0	0	0	0	0	0	0	0	2
PSENT 1483	A	Enterococcus spp.	1483	grain	2	<= 0.5	= 8	= 0.5	= 2	> 32	<= 32	<= 128	= 16	= 2	<= 0.5	<= 256	= 0.5	<= 2	= 0.06	= 4	<= 1	0	0	0	0	1	0	0	1	0	0	0	0	0	0	0	0	2
PSENT 1485	A	Enterococcus spp.	1485	grain	2	<= 0.5	= 4	= 2	<= 0.25	> 32	<= 32	<= 128	= 32	= 2	<= 0.5	<= 256	<= 0.12	<= 2	= 0.03	= 0.5	<= 1	0	0	0	0	1	0	0	1	0	0	0	0	0	0	0	0	2
PSENT 1486	A	Enterococcus spp.	1486	grain	2	<= 0.5	= 4	= 2	<= 0.25	> 32	<= 32	<= 128	<= 1	= 1	<= 0.5	<= 256	<= 0.12	<= 2	<= 0.016	= 1	<= 1	0	0	0	0	1	0	0	0	0	0	0	0	0	0	0	0	1
PSENT 1487	A	Enterococcus spp.	1487	grain	2	<= 0.5	= 4	= 2	<= 0.25	> 32	<= 32	<= 128	= 32	= 2	<= 0.5	<= 256	= 0.25	<= 2	= 0.03	= 1	<= 1	0	0	0	0	1	0	0	1	0	0	0	0	0	0	0	0	2
PSENT 1488	A	Enterococcus spp.	1488	grain	2	<= 0.5	= 8	= 1	= 2	> 32	<= 32	<= 128	= 16	= 2	<= 0.5	<= 256	= 1	<= 2	= 0.25	= 4	<= 1	0	0	0	0	1	0	0	1	0	0	0	0	0	0	0	0	2
PSENT 1494	A	Enterococcus spp.	1494	grass	2	<= 0.5	= 4	= 4	> 8	> 32	<= 32	<= 128	> 32	= 2	= 1	<= 256	= 0.25	> 16	= 0.06	= 2	<= 1	0	0	0	1	1	0	0	1	0	0	0	0	1	0	0	0	4
PSENT 1495	A	Enterococcus spp.	1495	grass	2	<= 0.5	= 8	= 1	= 1	> 32	<= 32	<= 128	= 16	= 2	<= 0.5	<= 256	= 1	<= 2	= 0.06	= 8	<= 1	0	0	0	0	1	0	0	1	0	0	0	0	0	0	0	0	2
PSENT 1498	A	Enterococcus spp.	1498	grass	2	= 2	= 16	= 1	> 8	<= 1	<= 32	<= 128	> 32	= 2	= 4	<= 256	= 0.25	> 16	= 0.12	= 2	<= 1	0	0	0	1	0	0	0	1	0	0	0	0	1	0	0	0	3
PSENT 1499	A	Enterococcus spp.	1499	grass	2	<= 0.5	= 8	= 0.5	<= 0.25	> 32	<= 32	<= 128	= 32	= 2	= 2	<= 256	<= 0.12	<= 2	= 0.03	= 0.5	<= 1	0	0	0	0	1	0	0	1	0	0	0	0	0	0	0	0	2
PSENT 1500	A	Enterococcus spp.	1500	grass	2	<= 0.5	= 8	= 1	= 4	> 32	<= 32	<= 128	= 16	= 4	= 1	<= 256	= 1	<= 2	= 0.12	= 4	<= 1	0	0	0	0	1	0	0	1	0	0	0	0	0	0	0	0	2
PSENT 1502	A	Faecium	1502	grass	1	= 1	= 4	= 4	<= 0.25	> 32	<= 32	<= 128	= 16	= 2	= 8	<= 256	= 0.25	<= 2	= 0.03	= 0.5	<= 1	0	0	0	0	1	0	0	1	0	0	0	0	0	0	0	0	2
PSENT 1531	A	Enterococcus spp.	1531	grass	1	<= 0.5	= 8	= 1	= 4	> 32	<= 32	<= 128	= 16	= 2	<= 0.5	<= 256	= 1	<= 2	= 0.06	= 4	<= 1	0	0	0	0	1	0	0	1	0	0	0	0	0	0	0	0	2
PSENT 1535	A	Enterococcus spp.	1535	grass	1	<= 0.5	= 8	= 2	<= 0.25	> 32	<= 32	<= 128	= 32	= 2	= 1	<= 256	= 0.25	> 16	= 0.06	= 1	<= 1	0	0	0	0	1	0	0	1	0	0	0	0	1	0	0	0	3
PSENT 1536	A	Faecium	1536	grass	1	= 1	= 4	= 4	<= 0.25	> 32	<= 32	<= 128	= 32	= 2	= 2	<= 256	= 0.25	<= 2	= 0.25	= 4	<= 1	0	0	0	0	1	0	0	1	0	0	0	0	0	0	0	0	2
PSENT 1538	A	Enterococcus spp.	1538	grass	1	<= 0.5	= 4	<= 0.12	> 8	= 8	<= 32	<= 128	= 16	= 2	<= 0.5	<= 256	<= 0.12	<= 2	= 0.12	= 0.5	<= 1	0	0	0	1	0	0	0	1	0	0	0	0	0	0	0	0	2
PSENT 1543	A	Enterococcus spp.	1543	dairy	1	<= 0.5	= 4	= 2	<= 0.25	= 32	<= 32	<= 128	= 16	= 1	<= 0.5	<= 256	<= 0.12	<= 2	= 0.03	= 0.5	<= 1	0	0	0	0	1	0	0	1	0	0	0	0	0	0	0	0	2
PSENT 1570	A	Enterococcus spp.	1570		1	<= 0.5	= 8	= 2	<= 0.25	> 32	<= 32	<= 128	= 32	= 2	= 1	<= 256	<= 0.12	<= 2	= 0.12	= 0.5	<= 1	0	0	0	0	1	0	0	1	0	0	0	0	0	0	0	0	2
PSENT 1576	A	Enterococcus spp.	1576	grain	1	<= 0.5	= 4	= 2	<= 0.25	> 32	<= 32	<= 128	= 32	= 2	<= 0.5	<= 256	= 0.25	= 4	= 0.06	= 0.5	= 2	0	0	0	0	1	0	0	1	0	0	0	0	0	0	0	0	2
PSENT 1578	A	Faecium	1578	grass	1	= 1	= 4	= 4	<= 0.25	> 32	<= 32	<= 128	<= 1	= 2	= 4	<= 256	<= 0.12	<= 2	= 0.03	= 0.5	<= 1	0	0	0	0	1	0	0	0	0	0	0	0	0	0	0	0	1
PSENT 1579	A	Enterococcus spp.	1579	grass	1	<= 0.5	= 8	= 0.5	<= 0.25	> 32	<= 32	<= 128	= 16	= 2	= 2	<= 256	= 0.5	<= 2	= 0.03	= 0.5	<= 1	0	0	0	0	1	0	0	1	0	0	0	0	0	0	0	0	2
PSENT 1581	A	Enterococcus spp.	1581	grass	1	<= 0.5	= 8	= 0.5	= 4	> 32	<= 32	<= 128	= 16	= 2	= 1	<= 256	= 1	<= 2	= 0.06	= 4	<= 1	0	0	0	0	1	0	0	1	0	0	0	0	0	0	0	0	2
PSENT 1582	A	Enterococcus spp.	1582	grass	1	<= 0.5	= 4	= 2	<= 0.25	= 8	<= 32	<= 128	= 16	= 2	<= 0.5	<= 256	<= 0.12	<= 2	= 0.03	= 1	<= 1	0	0	0	0	0	0	0	1	0	0	0	0	0	0	0	0	1
PSENT 1584	A	Enterococcus spp.	1584	grass	1	<= 0.5	= 8	= 1	= 1	> 32	<= 32	<= 128	= 32	= 2	<= 0.5	<= 256	= 0.5	= 4	= 0.06	= 8	<= 1	0	0	0	0	1	0	0	1	0	0	0	0	0	0	0	0	2
PSENT 1587	A	Enterococcus spp.	1587		1	<= 0.5	= 8	= 0.5	= 2	> 32	<= 32	<= 128	= 16	= 2	<= 0.5	<= 256	= 0.5	<= 2	= 0.06	= 2	<= 1	0	0	0	0	1	0	0	1	0	0	0	0	0	0	0	0	2
PSENT 1598	A	Faecalis	1598		1	= 1	= 8	= 2	= 0.5	> 32	<= 32	<= 128	= 32	= 2	= 4	<= 256	<= 0.12	<= 2	= 0.03	= 0.5	NA	0	0	0	0	1	0	0	1	0	0	0	0	0	0	0	NA	2
PSENT 1599	A	Faecalis	1599		1	= 1	= 8	= 2	<= 0.25	> 32	<= 32	<= 128	= 16	= 2	= 2	<= 256	= 0.25	<= 2	= 0.06	= 1	NA	0	0	0	0	1	0	0	1	0	0	0	0	0	0	0	NA	2
PSENT 1600	A	Enterococcus spp.	1600		1	<= 0.5	= 4	= 2	<= 0.25	> 32	<= 32	<= 128	= 16	= 2	= 1	<= 256	<= 0.12	<= 2	= 0.03	= 0.5	<= 1	0	0	0	0	1	0	0	1	0	0	0	0	0	0	0	0	2
PSENT 1603	A	Enterococcus spp.	1603		1	<= 0.5	= 8	= 0.5	= 2	> 32	<= 32	<= 128	= 16	= 2	= 1	<= 256	= 0.5	<= 2	= 0.06	= 4	<= 1	0	0	0	0	1	0	0	1	0	0	0	0	0	0	0	0	2
PSENT 1604	A	Enterococcus spp.	1604		1	<= 0.5	= 8	= 1	= 0.5	> 32	<= 32	<= 128	= 16	= 2	<= 0.5	<= 256	= 0.5	<= 2	= 0.06	= 8	<= 1	0	0	0	0	1	0	0	1	0	0	0	0	0	0	0	0	2
PSENT 1606	A	Faecium	1606	grass	1	<= 0.5	= 4	= 4	<= 0.25	> 32	<= 32	<= 128	= 32	= 2	= 1	<= 256	<= 0.12	<= 2	= 0.12	= 0.5	<= 1	0	0	0	0	1	0	0	1	0	0	0	0	0	0	0	0	2
PSENT 1608	A	Enterococcus spp.	1608	grass	1	<= 0.5	= 8	= 1	= 2	> 32	<= 32	<= 128	= 16	= 2	<= 0.5	<= 256	= 0.5	<= 2	= 0.06	= 4	<= 1	0	0	0	0	1	0	0	1	0	0	0	0	0	0	0	0	2
PSENT 1609	A	Faecium	1609	grass	1	= 1	= 4	= 4	<= 0.25	> 32	<= 32	<= 128	= 32	= 2	= 1	<= 256	<= 0.12	> 16	= 0.06	= 0.5	<= 1	0	0	0	0	1	0	0	1	0	0	0	0	1	0	0	0	3
PSENT 1614	A	Enterococcus spp.	1614	grain	1	<= 0.5	= 8	= 2	<= 0.25	> 32	<= 32	<= 128	= 16	= 2	= 1	<= 256	<= 0.12	<= 2	= 0.03	= 0.5	<= 1	0	0	0	0	1	0	0	1	0	0	0	0	0	0	0	0	2
PSENT 1616	A	Faecalis	1616	grain	1	<= 0.5	= 8	= 2	= 0.5	> 32	<= 32	<= 128	= 16	= 2	= 2	<= 256	<= 0.12	<= 2	= 0.06	= 0.5	NA	0	0	0	0	1	0	0	1	0	0	0	0	0	0	0	NA	2
PSENT 1617	A	Enterococcus spp.	1617	grain	1	<= 0.5	= 4	= 2	<= 0.25	> 32	<= 32	<= 128	= 32	= 2	= 2	<= 256	<= 0.12	<= 2	= 0.03	= 0.5	<= 1	0	0	0	0	1	0	0	1	0	0	0	0	0	0	0	0	2
PSENT 1620	A	Enterococcus spp.	1620	grain	1	<= 0.5	= 4	= 2	<= 0.25	> 32	<= 32	<= 128	= 4	= 2	= 1	<= 256	<= 0.12	<= 2	= 0.06	= 2	<= 1	0	0	0	0	1	0	0	0	0	0	0	0	0	0	0	0	1
PSENT 1621	A	Enterococcus spp.	1621	grain	1	<= 0.5	= 8	= 0.5	= 1	> 32	<= 32	<= 128	= 8	= 2	<= 0.5	<= 256	= 0.5	<= 2	= 0.06	= 4	<= 1	0	0	0	0	1	0	0	1	0	0	0	0	0	0	0	0	2
PSENT 1627	A	Faecalis	1627	grain	1	<= 0.5	= 8	= 2	= 2	= 32	<= 32	<= 128	= 16	= 1	<= 0.5	<= 256	= 1	<= 2	= 0.06	= 4	NA	0	0	0	0	1	0	0	1	0	0	0	0	0	0	0	NA	2
PSENT 1628	A	Faecium	1628	grain	1	= 2	= 8	= 2	= 0.5	<= 1	<= 32	<= 128	= 32	= 2	= 4	<= 256	= 0.25	<= 2	= 0.12	= 2	= 4	0	0	0	0	0	0	0	1	0	0	0	0	0	0	0	0	1
PSENT 1629	A	Enterococcus spp.	1629	grain	1	<= 0.5	= 4	= 2	= 1	= 4	<= 32	<= 128	<= 1	= 1	= 1	<= 256	<= 0.12	<= 2	= 0.06	= 1	<= 1	0	0	0	0	0	0	0	0	0	0	0	0	0	0	0	0	0
PSENT 1632	A	Enterococcus spp.	1632	grain	1	<= 0.5	= 4	= 2	<= 0.25	> 32	<= 32	<= 128	= 32	= 2	= 1	<= 256	<= 0.12	<= 2	= 0.03	= 0.5	<= 1	0	0	0	0	1	0	0	1	0	0	0	0	0	0	0	0	2
PSENT 1638	A	Enterococcus spp.	1638	grass	1	<= 0.5	= 4	= 2	<= 0.25	> 32	<= 32	<= 128	= 32	= 2	<= 0.5	<= 256	<= 0.12	<= 2	= 0.03	= 0.5	<= 1	0	0	0	0	1	0	0	1	0	0	0	0	0	0	0	0	2
PSENT 1640	A	Enterococcus spp.	1640	grain	1	<= 0.5	= 8	= 0.5	= 2	> 32	<= 32	<= 128	= 16	= 2	<= 0.5	<= 256	= 1	<= 2	= 0.06	= 4	<= 1	0	0	0	0	1	0	0	1	0	0	0	0	0	0	0	0	2
PSENT 1641	A	Enterococcus spp.	1641	grass	1	<= 0.5	= 8	= 2	<= 0.25	> 32	<= 32	<= 128	= 16	= 2	= 1	<= 256	= 0.25	<= 2	= 0.06	= 0.5	<= 1	0	0	0	0	1	0	0	1	0	0	0	0	0	0	0	0	2
PSENT 1643	A	Enterococcus spp.	1643	dairy	1	<= 0.5	= 8	= 2	= 1	> 32	<= 32	<= 128	= 32	= 2	= 2	<= 256	= 0.25	<= 2	= 0.06	= 0.5	<= 1	0	0	0	0	1	0	0	1	0	0	0	0	0	0	0	0	2
PSENT 1644	A	Enterococcus spp.	1644	dairy	1	<= 0.5	= 8	= 2	<= 0.25	> 32	<= 32	<= 128	= 32	= 2	= 2	<= 256	= 0.25	<= 2	= 0.06	= 0.5	<= 1	0	0	0	0	1	0	0	1	0	0	0	0	0	0	0	0	2
PSENT 1651	A	Enterococcus spp.	1651	grass	1	<= 0.5	= 8	= 0.5	= 2	> 32	<= 32	<= 128	= 16	= 2	<= 0.5	<= 256	= 0.5	<= 2	= 0.06	= 2	<= 1	0	0	0	0	1	0	0	1	0	0	0	0	0	0	0	0	2
PSENT 1652	A	Enterococcus spp.	1652	grass	1	<= 0.5	= 8	= 1	= 0.5	> 32	<= 32	<= 128	= 16	= 2	= 1	<= 256	= 0.5	<= 2	= 0.06	= 2	<= 1	0	0	0	0	1	0	0	1	0	0	0	0	0	0	0	0	2
PSENT 1665	A	Faecium	1665	grass	1	= 1	= 4	= 4	<= 0.25	> 32	<= 32	<= 128	= 32	= 2	= 1	<= 256	<= 0.12	<= 2	= 0.03	= 0.5	<= 1	0	0	0	0	1	0	0	1	0	0	0	0	0	0	0	0	2
PSENT 1673	A	Enterococcus spp.	1673	grain	1	= 1	= 4	> 4	= 4	> 32	<= 32	= 256	<= 1	= 1	= 2	<= 256	= 0.25	<= 2	= 0.03	= 2	<= 1	0	0	1	0	1	0	0	0	0	0	0	0	0	0	0	0	2
PSENT 1674	A	Faecium	1674	grass	1	<= 0.5	= 4	= 4	<= 0.25	> 32	<= 32	<= 128	= 32	= 2	= 1	<= 256	<= 0.12	<= 2	= 0.03	= 1	<= 1	0	0	0	0	1	0	0	1	0	0	0	0	0	0	0	0	2
PSENT 1676	A	Enterococcus spp.	1676	grass	1	= 1	= 4	> 4	= 0.5	> 32	<= 32	<= 128	= 32	= 2	= 4	<= 256	<= 0.12	<= 2	= 0.03	= 0.5	<= 1	0	0	1	0	1	0	0	1	0	0	0	0	0	0	0	0	3
PSENT 1677	A	Enterococcus spp.	1677	grass	1	<= 0.5	= 8	> 4	= 1	> 32	<= 32	<= 128	= 8	= 2	= 1	<= 256	= 0.25	<= 2	= 0.12	= 0.5	<= 1	0	0	1	0	1	0	0	1	0	0	0	0	0	0	0	0	3
PSENT 1678	A	Faecium	1678	grass	1	= 1	= 4	= 4	<= 0.25	> 32	<= 32	<= 128	= 32	= 2	= 1	<= 256	= 0.25	<= 2	= 0.03	= 0.5	<= 1	0	0	0	0	1	0	0	1	0	0	0	0	0	0	0	0	2
PSENT 1679	A	Enterococcus spp.	1679	grass	1	= 1	= 4	> 4	<= 0.25	> 32	<= 32	<= 128	= 32	= 2	= 1	<= 256	<= 0.12	<= 2	= 0.03	= 0.5	<= 1	0	0	1	0	1	0	0	1	0	0	0	0	0	0	0	0	3
PSENT 1688	A	Enterococcus spp.	1688	grain	1	= 1	= 4	> 4	= 0.5	> 32	<= 32	<= 128	= 32	= 2	= 4	<= 256	<= 0.12	= 16	= 0.03	= 1	= 2	0	0	1	0	1	0	0	1	0	0	0	0	1	0	0	0	4
PSENT 1689	A	Enterococcus spp.	1689	grain	1	<= 0.5	= 8	= 2	= 4	> 32	<= 32	<= 128	= 16	= 2	<= 0.5	<= 256	= 1	<= 2	= 0.25	= 4	<= 1	0	0	0	0	1	0	0	1	0	0	0	0	0	0	0	0	2
PSENT 1690	A	Enterococcus spp.	1690	grain	1	<= 0.5	= 4	= 2	<= 0.25	= 32	<= 32	<= 128	<= 1	= 2	= 1	<= 256	<= 0.12	<= 2	= 0.03	= 0.5	<= 1	0	0	0	0	1	0	0	0	0	0	0	0	0	0	0	0	1
PSENT 1697	A	Enterococcus spp.	1697	grass	1	= 1	= 4	> 4	= 0.5	> 32	<= 32	<= 128	= 32	= 2	= 2	<= 256	= 0.25	> 16	= 0.12	= 1	<= 1	0	0	1	0	1	0	0	1	0	0	0	0	1	0	0	0	4
PSENT 1698	A	Faecalis	1698	grass	1	= 1	= 8	= 2	= 2	<= 1	<= 32	<= 128	= 32	= 2	= 4	<= 256	= 0.25	<= 2	= 0.06	= 1	NA	0	0	0	0	0	0	0	1	0	0	0	0	0	0	0	NA	1
PSENT 1704	A	Enterococcus spp.	1704	grass	1	= 1	= 4	> 4	= 0.5	> 32	<= 32	<= 128	= 32	= 2	= 4	<= 256	= 0.5	<= 2	= 0.03	= 2	<= 1	0	0	1	0	1	0	0	1	0	0	0	0	0	0	0	0	3
PSENT 1705	A	Enterococcus spp.	1705	grass	1	<= 0.5	= 4	= 4	<= 0.25	> 32	<= 32	<= 128	= 32	= 2	= 1	<= 256	<= 0.12	<= 2	= 0.03	= 0.5	<= 1	0	0	0	0	1	0	0	1	0	0	0	0	0	0	0	0	2
PSENT 1706	A	Enterococcus spp.	1706	grass	1	<= 0.5	= 8	= 2	= 1	> 32	<= 32	<= 128	= 16	= 2	= 2	<= 256	= 0.5	<= 2	= 0.06	= 4	<= 1	0	0	0	0	1	0	0	1	0	0	0	0	0	0	0	0	2
PSENT 1719	A	Faecalis	1719	milk	2	<= 0.5	= 4	= 4	<= 0.25	> 32	<= 32	<= 128	= 32	= 2	= 1	<= 256	<= 0.12	<= 2	= 0.06	= 1	NA	0	0	0	0	1	0	0	1	0	0	0	0	0	0	0	NA	2
PSENT 1720	A	Faecium	1720	milk	2	= 2	= 8	= 2	= 4	<= 1	<= 32	<= 128	= 32	= 2	= 4	<= 256	= 0.25	<= 2	= 0.06	= 2	= 4	0	0	0	0	0	0	0	1	0	0	0	0	0	0	0	0	1
PSENT 1722	A	Faecalis	1722	milk	2	= 1	= 8	> 4	= 0.5	> 32	<= 32	<= 128	= 32	= 2	= 2	<= 256	<= 0.12	<= 2	= 0.03	= 0.5	NA	0	0	1	0	1	0	0	1	0	0	0	0	0	0	0	NA	3
PSENT 1724	A	Faecalis	1724	milk	2	= 1	= 8	= 2	<= 0.25	> 32	<= 32	<= 128	= 32	= 2	= 4	<= 256	<= 0.12	<= 2	= 0.03	= 1	NA	0	0	0	0	1	0	0	1	0	0	0	0	0	0	0	NA	2
PSENT 1725	A	Faecalis	1725	milk	2	<= 0.5	= 8	= 2	<= 0.25	> 32	<= 32	<= 128	= 32	= 1	= 1	<= 256	<= 0.12	<= 2	= 0.06	= 0.5	NA	0	0	0	0	1	0	0	1	0	0	0	0	0	0	0	NA	2
PSENT 1726	A	Faecalis	1726	milk	2	= 1	= 8	= 2	<= 0.25	> 32	<= 32	<= 128	= 32	= 2	= 2	<= 256	<= 0.12	<= 2	= 0.03	= 0.5	NA	0	0	0	0	1	0	0	1	0	0	0	0	0	0	0	NA	2
PSENT 1727	A	Faecalis	1727	milk	2	<= 0.5	= 8	= 2	<= 0.25	> 32	<= 32	<= 128	= 16	= 2	= 1	<= 256	= 0.25	<= 2	= 0.25	= 1	NA	0	0	0	0	1	0	0	1	0	0	0	0	0	0	0	NA	2
PSENT 1741	A	Enterococcus spp.	1741	grass	2	= 1	= 4	> 4	<= 0.25	> 32	<= 32	<= 128	= 32	= 2	<= 0.5	<= 256	<= 0.12	<= 2	= 0.03	= 1	<= 1	0	0	1	0	1	0	0	1	0	0	0	0	0	0	0	0	3
PSENT 1742	A	Faecium	1742	grass	2	= 2	= 8	= 2	= 1	<= 1	<= 32	<= 128	= 32	= 2	= 2	<= 256	= 0.25	<= 2	= 0.12	= 1	= 4	0	0	0	0	0	0	0	1	0	0	0	0	0	0	0	0	1
PSENT 1744	A	Faecium	1744	grass	2	= 1	= 4	= 4	<= 0.25	> 32	<= 32	<= 128	= 32	= 2	= 1	<= 256	<= 0.12	<= 2	= 0.06	= 1	<= 1	0	0	0	0	1	0	0	1	0	0	0	0	0	0	0	0	2
PSENT 1745	A	Enterococcus spp.	1745	grass	2	<= 0.5	= 8	= 2	= 4	> 32	<= 32	<= 128	= 16	= 2	= 1	<= 256	= 0.5	<= 2	= 0.06	= 4	<= 1	0	0	0	0	1	0	0	1	0	0	0	0	0	0	0	0	2
PSENT 1746	A	Enterococcus spp.	1746	dairy	2	= 1	= 4	> 4	<= 0.25	> 32	<= 32	<= 128	= 32	= 2	= 2	<= 256	= 0.25	<= 2	= 0.03	= 0.5	<= 1	0	0	1	0	1	0	0	1	0	0	0	0	0	0	0	0	3
PSENT 1749	A	Enterococcus spp.	1749	grass	2	= 1	= 4	> 4	<= 0.25	> 32	<= 32	<= 128	= 16	= 2	= 4	<= 256	= 0.25	<= 2	= 0.06	= 0.5	<= 1	0	0	1	0	1	0	0	1	0	0	0	0	0	0	0	0	3
PSENT 1769	A	Enterococcus spp.	1769	grass	2	<= 0.5	= 8	= 1	= 0.5	= 4	<= 32	<= 128	= 2	= 2	<= 0.5	<= 256	<= 0.12	<= 2	= 0.06	= 1	<= 1	0	0	0	0	0	0	0	0	0	0	0	0	0	0	0	0	0
PSENT 1773	A	Enterococcus spp.	1773	grass	2	= 1	= 4	> 4	<= 0.25	> 32	<= 32	<= 128	= 32	= 2	= 2	<= 256	<= 0.12	<= 2	= 0.03	= 1	<= 1	0	0	1	0	1	0	0	1	0	0	0	0	0	0	0	0	3
PSENT 1779	A	Faecalis	1779	milk	2	<= 0.5	= 8	= 2	= 0.5	> 32	<= 32	<= 128	= 8	= 4	= 1	<= 256	= 1	<= 2	= 0.12	= 4	NA	0	0	0	0	1	0	0	1	0	0	0	0	0	0	0	NA	2
PSENT 1780	A	Faecalis	1780	milk	2	<= 0.5	= 8	> 4	= 2	> 32	<= 32	<= 128	= 8	= 4	<= 0.5	<= 256	= 0.5	<= 2	= 0.03	= 1	NA	0	0	1	0	1	0	0	1	0	0	0	0	0	0	0	NA	3
PSENT 1781	A	Faecalis	1781	milk	2	<= 0.5	= 4	= 4	<= 0.25	> 32	<= 32	<= 128	= 32	= 2	<= 0.5	<= 256	= 0.25	<= 2	= 0.06	= 1	NA	0	0	0	0	1	0	0	1	0	0	0	0	0	0	0	NA	2
PSENT 1782	A	Faecalis	1782	milk	2	= 1	= 4	= 2	= 2	= 16	<= 32	<= 128	<= 1	= 1	= 4	<= 256	<= 0.12	<= 2	= 0.03	= 0.5	NA	0	0	0	0	0	0	0	0	0	0	0	0	0	0	0	NA	0
PSENT 1783	A	Faecalis	1783	milk	2	<= 0.5	= 4	= 4	<= 0.25	> 32	<= 32	<= 128	= 32	= 2	<= 0.5	<= 256	<= 0.12	<= 2	= 0.06	= 1	NA	0	0	0	0	1	0	0	1	0	0	0	0	0	0	0	NA	2
PSENT 1784	A	Enterococcus spp.	1784	dairy	2	= 2	= 4	> 4	<= 0.25	> 32	<= 32	<= 128	= 32	= 2	= 4	<= 256	= 0.25	> 16	= 0.03	= 0.5	<= 1	0	0	1	0	1	0	0	1	0	0	0	0	1	0	0	0	4
PSENT 1789	A	Enterococcus spp.	1789	dairy	2	<= 0.5	= 4	= 2	= 0.5	> 32	<= 32	<= 128	= 16	= 2	= 1	<= 256	= 0.5	<= 2	= 0.06	= 4	<= 1	0	0	0	0	1	0	0	1	0	0	0	0	0	0	0	0	2
PSENT 1790	A	Faecium	1790	dairy	2	= 2	= 8	= 2	= 1	<= 1	<= 32	<= 128	> 32	= 2	= 4	<= 256	= 0.25	<= 2	= 0.06	= 4	= 4	0	0	0	0	0	0	0	1	0	0	0	0	0	0	0	0	1
PSENT 1792	A	Faecium	1792	dairy	2	<= 0.5	= 4	= 4	<= 0.25	> 32	<= 32	<= 128	= 32	= 2	= 1	<= 256	<= 0.12	<= 2	= 0.03	= 0.5	<= 1	0	0	0	0	1	0	0	1	0	0	0	0	0	0	0	0	2
PSENT 1793	A	Enterococcus spp.	1793	dairy	2	<= 0.5	= 4	= 4	<= 0.25	= 32	<= 32	<= 128	<= 1	= 2	= 1	<= 256	= 0.25	<= 2	= 0.03	= 1	<= 1	0	0	0	0	1	0	0	0	0	0	0	0	0	0	0	0	1
PSENT 1794	A	Enterococcus spp.	1794	dairy	2	= 2	= 16	= 1	= 1	<= 1	<= 32	> 1024	= 32	= 4	= 4	> 1024	= 0.25	> 16	= 0.12	= 2	<= 1	0	0	0	0	0	0	1	1	0	0	1	0	1	0	0	0	4
PSENT 1795	A	Enterococcus spp.	1795	dairy	2	<= 0.5	= 4	= 2	<= 0.25	> 32	<= 32	<= 128	<= 1	= 2	= 1	<= 256	= 0.25	<= 2	= 0.06	= 1	<= 1	0	0	0	0	1	0	0	0	0	0	0	0	0	0	0	0	1
PSENT 1796	A	Faecium	1796	dairy	2	<= 0.5	= 4	= 4	<= 0.25	> 32	<= 32	<= 128	= 32	= 2	= 1	<= 256	<= 0.12	<= 2	= 0.03	= 0.5	<= 1	0	0	0	0	1	0	0	1	0	0	0	0	0	0	0	0	2
PSENT 1799	A	Enterococcus spp.	1799	dairy	2	<= 0.5	= 4	= 2	<= 0.25	> 32	<= 32	<= 128	= 4	= 2	<= 0.5	<= 256	<= 0.12	<= 2	= 0.06	= 1	<= 1	0	0	0	0	1	0	0	0	0	0	0	0	0	0	0	0	1
PSENT 1803	A	Faecalis	1803	grass	2	<= 0.5	= 4	= 4	<= 0.25	> 32	<= 32	<= 128	= 16	= 2	= 1	<= 256	= 0.25	= 4	= 0.03	= 4	NA	0	0	0	0	1	0	0	1	0	0	0	0	0	0	0	NA	2
PSENT 1804	A	Enterococcus spp.	1804	grass	2	<= 0.5	= 4	= 2	<= 0.25	> 32	<= 32	<= 128	= 16	= 2	<= 0.5	<= 256	<= 0.12	<= 2	= 0.06	= 0.5	<= 1	0	0	0	0	1	0	0	1	0	0	0	0	0	0	0	0	2
PSENT 1806	A	Faecalis	1806	grass	2	= 1	= 8	= 2	<= 0.25	> 32	<= 32	<= 128	<= 1	= 2	= 2	<= 256	<= 0.12	<= 2	= 0.03	= 1	NA	0	0	0	0	1	0	0	0	0	0	0	0	0	0	0	NA	1
PSENT 1807	A	Faecalis	1807	grass	2	<= 0.5	= 8	= 2	> 8	> 32	<= 32	<= 128	> 32	= 2	= 1	<= 256	<= 0.12	<= 2	= 0.03	= 1	NA	0	0	0	1	1	0	0	1	0	0	0	0	0	0	0	NA	3
PSENT 1822	A	Enterococcus spp.	1822	grain	2	<= 0.5	= 4	= 2	<= 0.25	> 32	<= 32	<= 128	= 16	= 2	= 2	<= 256	<= 0.12	<= 2	= 0.06	= 0.5	<= 1	0	0	0	0	1	0	0	1	0	0	0	0	0	0	0	0	2
PSENT 1825	A	Enterococcus spp.	1825	grain	2	<= 0.5	= 4	= 2	<= 0.25	> 32	<= 32	<= 128	= 16	= 2	<= 0.5	<= 256	<= 0.12	<= 2	= 0.03	= 0.5	<= 1	0	0	0	0	1	0	0	1	0	0	0	0	0	0	0	0	2
PSENT 1827	A	Enterococcus spp.	1827	grain	2	<= 0.5	= 4	= 2	<= 0.25	> 32	<= 32	<= 128	= 16	= 1	= 2	<= 256	<= 0.12	<= 2	= 0.03	= 0.5	<= 1	0	0	0	0	1	0	0	1	0	0	0	0	0	0	0	0	2
PSENT 1880	A	Enterococcus spp.	1880	grass	2	<= 0.5	= 8	= 1	= 2	> 32	<= 32	<= 128	= 16	= 2	= 1	<= 256	= 1	<= 2	= 0.06	= 8	= 2	0	0	0	0	1	0	0	1	0	0	0	0	0	0	0	0	2
PSENT 1882	A	Enterococcus spp.	1882	grass	2	= 2	= 16	= 1	> 8	<= 1	<= 32	<= 128	> 32	= 2	= 4	<= 256	= 0.25	> 16	= 0.12	= 2	<= 1	0	0	0	1	0	0	0	1	0	0	0	0	1	0	0	0	3
PSENT 1919	A	Enterococcus spp.	1919	grass	2	<= 0.5	= 8	= 1	<= 0.25	> 32	<= 32	<= 128	= 16	= 2	<= 0.5	<= 256	= 0.25	= 4	= 0.06	= 4	<= 1	0	0	0	0	1	0	0	1	0	0	0	0	0	0	0	0	2
PSENT 1920	A	Enterococcus spp.	1920	grass	2	<= 0.5	= 8	= 2	= 0.5	> 32	<= 32	<= 128	= 16	= 2	= 1	<= 256	<= 0.12	<= 2	= 0.06	= 0.5	<= 1	0	0	0	0	1	0	0	1	0	0	0	0	0	0	0	0	2
PSENT 1922	A	Enterococcus spp.	1922	grass	2	= 1	= 8	= 2	= 4	<= 1	<= 32	<= 128	= 32	= 2	= 2	<= 256	= 0.25	<= 2	= 0.06	= 1	= 2	0	0	0	0	0	0	0	1	0	0	0	0	0	0	0	0	1
PSENT 1928	A	Enterococcus spp.	1928	grass	2	= 1	= 8	= 2	<= 0.25	<= 1	<= 32	<= 128	> 32	= 2	= 4	<= 256	= 0.25	<= 2	= 0.06	= 2	= 4	0	0	0	0	0	0	0	1	0	0	0	0	0	0	0	0	1
PSENT 1929	A	Enterococcus spp.	1929	grass	2	<= 0.5	= 4	> 4	<= 0.25	> 32	<= 32	<= 128	= 32	= 2	= 2	<= 256	= 0.25	> 16	= 0.03	= 0.5	<= 1	0	0	1	0	1	0	0	1	0	0	0	0	1	0	0	0	4
PSENT 1937	A	Enterococcus spp.	1937	grass	2	<= 0.5	= 4	> 4	<= 0.25	> 32	<= 32	<= 128	= 32	= 2	= 1	<= 256	= 0.25	<= 2	= 0.25	= 1	<= 1	0	0	1	0	1	0	0	1	0	0	0	0	0	0	0	0	3
PSENT 1939	A	Faecium	1939	grass	2	= 1	= 4	= 4	<= 0.25	> 32	<= 32	<= 128	= 32	= 2	= 2	<= 256	<= 0.12	<= 2	= 0.06	= 1	<= 1	0	0	0	0	1	0	0	1	0	0	0	0	0	0	0	0	2
PSENT 1940	A	Enterococcus spp.	1940	grass	2	<= 0.5	= 4	> 4	<= 0.25	> 32	<= 32	<= 128	= 32	= 2	= 1	<= 256	<= 0.12	<= 2	= 0.03	= 0.5	<= 1	0	0	1	0	1	0	0	1	0	0	0	0	0	0	0	0	3
PSENT 1942	A	Enterococcus spp.	1942	grass	2	= 1	= 8	= 2	= 0.5	<= 1	<= 32	<= 128	> 32	= 2	= 2	<= 256	= 0.25	<= 2	= 0.06	= 1	= 4	0	0	0	0	0	0	0	1	0	0	0	0	0	0	0	0	1
PSENT 1943	A	Enterococcus spp.	1943	grass	2	= 1	= 8	= 2	<= 0.25	<= 1	<= 32	<= 128	= 32	= 2	= 2	<= 256	= 0.25	<= 2	= 0.06	= 2	= 4	0	0	0	0	0	0	0	1	0	0	0	0	0	0	0	0	1
PSENT 1944	A	Enterococcus spp.	1944	grass	2	= 1	= 8	> 4	<= 0.25	> 32	<= 32	<= 128	= 32	= 2	= 2	<= 256	<= 0.12	<= 2	= 0.03	= 1	<= 1	0	0	1	0	1	0	0	1	0	0	0	0	0	0	0	0	3
PSENT 1945	A	Enterococcus spp.	1945	grass	2	= 1	= 8	> 4	> 8	> 32	<= 32	<= 128	> 32	= 2	= 4	<= 256	= 0.25	> 16	= 0.06	= 1	= 2	0	0	1	1	1	0	0	1	0	0	0	0	1	0	0	0	5
PSENT 1946	A	Enterococcus spp.	1946	grass	2	<= 0.5	= 8	= 1	= 0.5	> 32	<= 32	<= 128	= 16	= 2	= 2	<= 256	= 0.25	<= 2	= 0.12	= 0.5	<= 1	0	0	0	0	1	0	0	1	0	0	0	0	0	0	0	0	2
PSENT 1947	A	Enterococcus spp.	1947	grass	2	= 1	= 8	= 2	= 0.5	<= 1	<= 32	<= 128	> 32	= 2	= 2	<= 256	= 0.25	<= 2	= 0.12	= 2	= 4	0	0	0	0	0	0	0	1	0	0	0	0	0	0	0	0	1
PSENT 1949	A	Faecium	1949	grass	2	<= 0.5	= 4	= 4	<= 0.25	= 32	<= 32	<= 128	= 32	= 2	<= 0.5	<= 256	= 0.25	<= 2	= 0.03	= 0.5	<= 1	0	0	0	0	1	0	0	1	0	0	0	0	0	0	0	0	2
PSENT 1950	A	Enterococcus spp.	1950	grass	2	= 1	= 8	> 4	= 2	> 32	<= 32	<= 128	> 32	= 2	= 4	<= 256	<= 0.12	> 16	= 0.06	= 2	<= 1	0	0	1	0	1	0	0	1	0	0	0	0	1	0	0	0	4
PSENT 1951	A	Enterococcus spp.	1951	grass	2	<= 0.5	= 8	= 1	<= 0.25	> 32	<= 32	<= 128	= 32	= 2	= 2	<= 256	<= 0.12	<= 2	= 0.03	= 0.5	<= 1	0	0	0	0	1	0	0	1	0	0	0	0	0	0	0	0	2
PSENT 1952	A	Enterococcus spp.	1952	grass	2	= 1	= 8	> 4	<= 0.25	> 32	<= 32	<= 128	= 16	= 2	= 4	<= 256	= 0.25	<= 2	= 0.03	= 1	<= 1	0	0	1	0	1	0	0	1	0	0	0	0	0	0	0	0	3
PSENT 1954	A	Enterococcus spp.	1954	grass	2	<= 0.5	= 8	= 1	= 0.5	> 32	<= 32	<= 128	= 32	= 2	= 1	<= 256	= 0.25	<= 2	= 0.06	= 0.5	<= 1	0	0	0	0	1	0	0	1	0	0	0	0	0	0	0	0	2
PSENT 1955	A	Faecium	1955	grass	2	= 2	= 8	= 2	<= 0.25	<= 1	<= 32	<= 128	> 32	= 2	= 4	<= 256	= 0.25	<= 2	= 0.06	= 2	= 2	0	0	0	0	0	0	0	1	0	0	0	0	0	0	0	0	1
PSENT 1957	A	Enterococcus spp.	1957	grass	2	<= 0.5	= 8	= 1	= 2	> 32	<= 32	<= 128	= 16	= 2	<= 0.5	<= 256	= 0.5	<= 2	= 0.06	= 8	<= 1	0	0	0	0	1	0	0	1	0	0	0	0	0	0	0	0	2
PSENT 1960	A	Faecium	1960	grass	2	<= 0.5	= 4	= 4	= 0.5	> 32	<= 32	<= 128	= 32	= 2	= 1	<= 256	<= 0.12	<= 2	= 0.03	= 0.5	<= 1	0	0	0	0	1	0	0	1	0	0	0	0	0	0	0	0	2
PSENT 1963	A	Enterococcus spp.	1963	grass	2	= 1	= 8	> 4	= 1	> 32	<= 32	<= 128	= 32	= 2	= 2	<= 256	<= 0.12	<= 2	= 0.03	= 2	<= 1	0	0	1	0	1	0	0	1	0	0	0	0	0	0	0	0	3
PSENT 1973	A	Enterococcus spp.	1973	grass	2	= 1	= 8	> 4	= 0.5	> 32	<= 32	<= 128	= 32	= 4	= 4	<= 256	<= 0.12	<= 2	= 0.06	= 1	<= 1	0	0	1	0	1	0	0	1	0	0	0	0	0	0	0	0	3
